# Supplementary material for: Validation of the Argentine version of the epistemic trust, mistrust, and credulity questionnaire
Source: PLoS One. 2024 Oct 3;19(10):e0311352. doi: 10.1371/journal.pone.0311352 (PMC11449354; doi:10.1371/journal.pone.0311352)
Supplement: S1 Table — (CSV) [file pone.0311352.s002.csv]

ID	e1	e2	e3	e4	e5	e6	e7	e8	e9	e10	e11	e12	e13	e14	e15
1	2	7	2	5	5	3	7	6	6	1	2	1	5	2	2
2	6	4	3	4	6	3	2	3	4	5	6	7	3	3	5
3	5	6	3	4	3	2	7	7	3	4	5	2	4	6	4
4	7	7	4	5	4	6	6	6	7	2	6	2	7	6	4
5	6	6	6	5	1	4	2	6	7	6	1	1	1	6	5
6	7	7	4	6	6	5	6	6	5	4	5	2	7	2	6
7	1	5	7	4	7	3	6	6	3	3	5	1	6	3	5
8	4	6	4	4	5	2	4	6	6	3	3	2	6	4	5
9	5	5	7	4	1	1	4	7	7	4	5	1	4	6	1
10	5	6	6	7	1	2	5	7	4	2	5	1	7	3	4
11	6	7	3	6	6	6	4	6	5	2	4	5	7	4	4
12	7	6	3	1	4	1	7	7	7	4	4	1	7	4	7
13	3	7	7	7	2	1	2	5	6	7	3	1	6	6	4
14	4	4	3	4	2	2	5	6	3	4	3	2	5	4	3
15	3	6	2	4	2	2	5	4	4	5	4	2	6	2	4
16	3	6	2	4	2	2	6	6	2	5	5	2	6	4	6
17	5	6	3	3	3	3	6	5	3	5	3	3	5	5	3
18	7	7	1	5	2	3	6	6	7	4	7	1	6	1	7
19	7	7	5	7	7	7	7	7	4	6	5	3	4	6	3
20	6	5	4	6	5	6	7	6	6	7	6	6	6	6	7
21	7	5	5	5	5	7	6	6	7	5	5	5	6	4	4
22	7	3	2	6	7	3	7	6	5	1	5	6	6	5	6
23	6	6	3	5	1	2	6	6	4	5	4	2	6	1	6
24	5	6	6	6	6	7	5	6	6	4	6	6	6	5	6
25	6	6	3	5	3	4	6	5	6	1	5	2	6	4	5
26	5	7	7	6	1	2	6	7	7	7	6	2	7	5	5
27	5	7	2	5	2	2	7	7	3	2	6	2	6	6	5
28	6	6	6	6	2	2	6	6	5	5	3	2	6	5	4
29	2	5	6	3	3	6	2	2	3	2	4	3	4	3	4
30	5	7	7	7	4	1	1	6	5	7	5	1	1	1	7
31	6	6	5	4	4	2	5	6	5	2	2	1	6	4	1
32	2	6	4	7	2	2	4	6	7	4	7	3	2	7	4
33	4	5	7	7	5	5	3	3	6	6	4	6	2	7	5
34	2	5	1	2	1	1	5	4	5	2	1	1	5	3	2
35	5	6	3	4	2	2	5	5	2	4	3	3	6	4	4
36	6	7	4	4	1	1	5	7	4	5	5	1	6	4	5
37	5	6	3	6	5	4	5	6	4	3	5	4	7	6	5
38	7	7	1	3	1	1	7	7	3	1	5	1	7	1	7
39	6	6	7	6	4	3	7	7	7	5	3	3	7	5	3
40	3	6	4	5	4	4	6	6	3	5	4	4	7	1	4
41	4	2	2	4	3	4	3	4	3	3	2	3	5	5	1
42	2	5	4	2	4	4	6	2	2	7	1	4	6	2	6
43	6	5	2	4	3	5	3	4	3	3	4	2	6	5	2
44	4	4	4	4	4	4	4	3	3	3	3	3	5	5	5
45	5	4	4	5	3	5	5	5	4	4	3	3	5	4	4
46	5	5	4	6	6	6	5	4	4	4	5	5	5	6	6
47	7	7	7	7	6	6	5	5	5	5	4	6	5	5	5
48	4	3	5	4	3	5	5	5	6	5	6	6	4	5	5
49	4	4	4	5	3	3	3	3	3	5	5	5	6	6	5
50	5	5	6	5	5	5	5	4	4	6	3	5	6	6	3
51	1	2	3	2	2	2	3	1	4	3	3	4	4	2	3
52	4	3	4	4	4	3	3	3	5	2	2	7	4	3	3
53	4	5	3	4	4	4	3	3	3	5	5	4	4	4	5
54	4	5	3	6	4	2	3	3	5	4	4	4	3	6	4
55	4	5	4	4	5	4	5	3	4	4	4	3	3	5	5
56	3	5	3	4	2	1	7	6	3	4	2	1	2	3	2
57	5	7	4	5	4	1	7	7	4	3	4	1	4	2	7
58	5	6	2	4	1	2	6	5	4	5	6	2	5	4	5
59	4	5	3	5	6	3	5	6	2	2	2	5	5	2	2
60	2	7	5	3	4	4	5	5	6	6	4	5	5	4	3
61	4	7	7	5	1	1	4	5	6	1	4	4	4	3	1
62	5	4	5	5	2	5	7	7	7	5	2	1	4	2	7
63	2	5	6	3	1	2	3	3	4	6	4	1	4	4	5
64	6	7	2	4	2	2	6	6	5	5	4	3	6	2	5
65	2	4	2	4	1	1	6	6	4	2	1	1	6	1	4
66	5	5	6	5	2	2	6	7	5	4	3	1	6	5	3
67	7	7	3	2	1	2	7	7	2	5	2	2	6	1	5
68	5	7	4	2	1	1	6	7	5	2	2	1	7	7	4
69	2	6	4	5	2	2	6	6	4	5	5	4	5	3	6
70	6	6	4	3	2	4	6	6	4	4	5	4	5	4	4
71	6	7	3	2	6	3	7	6	3	2	4	2	6	2	6
72	2	6	5	6	3	5	4	4	4	4	7	2	2	4	5
73	3	6	4	5	2	3	7	7	6	2	3	2	7	6	6
74	5	5	6	7	1	3	5	6	4	4	2	1	6	4	7
75	4	6	5	5	1	1	5	7	6	1	1	1	1	4	5
76	5	3	3	3	2	2	4	3	3	2	3	4	2	2	3
77	3	2	6	3	6	2	5	3	4	3	3	6	3	5	3
78	1	4	7	4	5	2	4	7	2	1	2	2	6	2	2
79	6	6	1	2	1	1	6	4	5	4	2	1	5	6	3
80	1	1	7	4	4	4	4	4	2	7	7	7	7	5	5
81	1	2	6	2	1	2	2	5	2	5	3	2	2	6	5
82	2	2	6	2	4	1	2	3	2	2	2	2	5	2	2
83	3	5	3	1	2	3	2	3	4	3	4	3	2	7	4
84	5	5	5	5	4	4	5	5	4	5	5	3	5	4	4
85	2	2	2	2	3	2	2	2	2	2	2	3	3	2	3
86	5	6	2	2	4	2	7	6	2	2	2	6	7	4	5
87	4	4	4	4	4	4	4	4	4	4	4	4	4	4	4
88	3	3	4	4	4	3	1	4	4	7	6	3	2	5	5
89	3	2	4	4	2	2	2	2	2	2	2	3	3	2	2
90	2	2	2	2	2	3	2	2	3	2	2	2	2	2	4
91	3	3	4	2	2	2	3	2	3	2	2	3	2	2	2
92	2	2	3	2	2	3	3	2	2	4	2	3	2	2	4
93	2	1	2	1	2	2	2	2	2	2	3	3	2	2	2
94	3	2	2	2	3	5	3	2	2	3	3	4	3	2	3
95	3	7	2	5	5	2	5	6	4	2	7	2	7	4	7
96	3	3	5	6	4	2	1	2	2	2	4	1	3	2	2
97	4	5	7	6	2	4	4	4	4	5	5	4	4	5	5
98	5	5	4	4	4	5	4	4	2	4	5	4	3	1	4
99	6	7	5	7	7	3	7	7	5	3	1	7	5	7	3
100	5	5	2	4	6	4	3	3	4	4	5	3	7	6	6
101	7	7	5	5	7	7	6	5	5	2	6	7	7	2	6
102	6	6	6	5	2	2	6	6	5	2	2	2	6	2	2
103	7	7	2	3	6	3	6	6	4	3	3	2	7	2	6
104	2	5	1	3	1	1	4	4	7	7	2	1	7	1	1
105	1	6	4	3	5	5	6	4	6	3	4	2	5	3	5
106	3	5	6	7	7	7	5	6	6	2	6	6	7	2	4
107	2	6	4	5	1	2	5	6	4	4	5	3	5	3	4
108	4	6	1	5	5	6	5	5	6	5	2	2	2	4	6
109	6	6	6	6	6	6	6	6	6	6	6	5	5	5	5
110	6	6	6	5	5	7	6	6	7	7	6	6	6	7	7
111	5	7	3	4	1	2	5	7	7	5	6	2	7	1	1
112	1	5	5	6	4	4	6	6	6	5	5	6	6	5	6
113	5	7	7	4	2	2	6	6	2	2	3	1	5	4	1
114	2	4	4	4	5	5	4	6	4	5	2	3	2	3	4
115	4	4	4	6	7	4	6	7	5	2	5	7	7	5	3
116	5	6	4	5	5	5	5	5	5	5	5	5	5	4	4
117	4	3	5	5	3	1	4	5	7	4	5	1	4	4	5
118	5	6	3	3	5	4	6	7	5	4	6	3	6	3	5
119	7	7	4	5	1	1	5	7	4	7	4	1	5	1	5
120	4	4	4	6	6	5	6	3	2	5	3	2	5	4	3
121	6	4	3	2	1	2	5	5	6	2	5	2	3	3	6
122	5	5	5	1	1	1	5	6	4	1	4	1	5	2	1
123	6	6	3	3	2	2	5	5	3	2	2	2	6	2	2
124	2	4	3	1	1	2	3	2	1	2	2	2	2	2	2
125	6	7	2	3	1	4	6	7	4	7	3	1	7	1	2
126	2	7	2	2	2	2	7	7	6	3	5	2	7	4	5
127	4	7	1	2	3	4	5	5	4	5	6	5	3	1	3
128	7	3	2	2	2	2	3	1	3	2	1	2	3	3	3
129	4	5	3	5	3	3	4	7	5	3	4	4	4	5	4
130	7	7	6	6	3	1	7	7	4	4	6	2	7	4	7
131	6	6	6	6	4	3	6	6	4	5	4	2	6	4	3
132	2	2	3	7	2	2	3	2	3	3	4	4	4	7	4
133	2	5	4	4	5	4	4	2	6	4	5	7	6	2	2
134	6	7	2	2	1	1	7	5	5	1	4	1	6	6	4
135	4	7	3	5	1	3	7	7	2	2	6	2	7	3	5
136	6	6	4	7	1	5	7	7	4	1	2	1	7	1	4
137	6	7	2	5	1	5	7	7	6	2	6	5	7	5	7
138	3	4	2	6	5	2	3	4	4	4	2	2	2	6	3
139	1	6	7	7	1	1	4	7	4	6	1	1	7	7	1
140	5	6	7	6	2	2	3	4	6	3	5	2	3	3	3
141	7	7	4	5	4	2	4	5	4	3	5	1	7	3	6
142	5	6	6	3	4	3	5	6	4	5	4	4	6	2	2
143	5	4	5	4	4	4	6	5	5	4	5	4	3	4	4
144	1	7	2	6	3	5	4	4	7	2	4	2	5	6	7
145	6	6	5	4	4	2	7	6	5	7	3	3	6	2	5
146	4	4	6	7	4	5	6	5	5	4	5	5	5	5	5
147	3	5	4	2	2	4	5	7	7	5	4	2	4	2	2
148	7	7	7	6	4	5	6	7	6	7	2	2	7	2	6
149	3	7	6	5	1	2	4	5	6	3	4	2	4	4	5
150	5	4	4	3	4	4	4	5	5	3	4	5	6	3	3
151	6	7	2	4	1	1	5	5	5	1	1	2	4	2	2
152	2	6	6	5	3	5	5	5	3	2	2	1	5	1	1
153	5	6	7	5	3	2	6	5	7	4	6	1	5	2	6
154	3	5	4	4	4	6	5	5	4	4	4	4	6	3	4
155	5	6	3	2	2	7	6	5	1	4	4	5	3	4	4
156	1	2	4	2	1	1	2	3	4	3	3	5	3	2	5
157	6	6	3	5	5	4	4	4	3	2	3	5	5	4	4
158	1	4	6	3	1	1	4	6	5	6	7	4	4	4	7
159	3	6	7	7	2	2	5	6	5	6	3	4	5	6	6
160	5	7	3	5	2	4	6	6	3	2	6	6	6	5	6
161	4	5	5	5	1	3	5	5	4	4	4	2	4	5	5
162	4	5	5	4	2	1	5	5	4	3	4	3	6	2	2
163	1	6	6	6	1	1	6	6	7	4	4	1	2	7	2
164	5	6	7	3	6	5	5	5	4	6	5	6	3	6	3
165	7	6	1	1	1	4	5	7	1	4	1	1	1	1	1
166	4	1	5	3	4	5	4	5	4	5	5	5	4	4	3
167	1	7	7	7	2	1	2	5	2	6	2	2	1	6	2
168	5	5	4	6	1	1	6	5	6	2	5	1	5	4	5
169	5	5	3	4	2	2	5	5	3	2	4	3	6	3	5
170	6	6	5	6	2	1	5	6	4	3	2	1	5	4	4
171	4	7	7	4	1	1	2	5	1	6	1	1	7	5	1
172	5	5	3	3	2	3	5	6	5	2	5	3	6	3	3
173	5	6	7	6	3	4	6	6	6	2	6	6	6	2	6
174	2	5	5	2	2	2	2	6	6	2	2	2	2	6	2
175	6	6	2	2	3	4	4	4	2	2	4	2	5	3	4
176	5	6	2	5	1	1	6	6	6	2	2	2	2	6	6
177	2	5	6	7	1	2	7	2	3	5	2	7	4	5	3
178	6	7	1	7	1	1	3	3	7	7	7	1	7	1	6
179	4	2	3	2	4	5	2	5	6	5	5	6	4	3	5
180	5	4	5	4	5	4	5	4	5	4	2	5	4	5	4
181	6	5	2	7	2	2	3	5	2	6	4	1	7	4	3
182	4	2	5	5	2	2	6	7	4	2	4	2	5	4	5
183	4	5	6	4	2	2	4	4	6	4	4	2	4	4	5
184	6	6	3	2	4	4	6	7	6	1	4	2	6	2	4
185	1	1	3	4	2	4	1	1	4	3	3	3	1	3	1
186	2	6	4	4	2	1	4	7	6	2	1	1	7	3	1
187	3	3	5	5	1	6	5	5	5	6	4	2	6	5	5
188	2	4	2	4	2	2	6	7	4	2	2	1	5	2	2
189	2	2	4	4	3	3	3	3	3	5	1	6	4	4	4
190	4	6	2	4	3	2	5	4	4	2	3	2	6	4	2
191	6	6	7	4	1	1	4	6	7	4	4	1	5	3	7
192	4	5	4	4	1	1	7	5	5	4	4	3	4	4	3
193	4	6	4	6	6	3	5	6	6	2	2	2	5	2	6
194	4	6	4	5	4	4	5	5	5	4	4	4	6	3	5
195	7	4	7	7	1	2	4	1	7	1	1	1	1	1	7
196	2	6	7	1	2	1	6	6	4	2	5	1	7	2	6
197	4	2	6	4	3	4	4	5	7	3	7	4	5	3	5
198	6	6	4	6	3	2	7	7	4	2	2	4	7	3	4
199	6	7	5	5	3	4	7	6	4	2	3	4	7	2	5
200	1	7	7	5	4	4	4	7	7	6	7	1	6	7	4
201	4	2	5	7	3	1	2	1	5	7	7	7	6	6	7
202	5	6	4	6	3	2	6	6	5	5	3	2	4	5	3
203	6	4	5	4	2	3	5	6	5	3	3	2	6	5	4
204	4	7	1	7	7	7	7	7	7	7	7	7	7	7	7
205	2	6	4	4	1	1	6	6	4	6	2	2	6	4	1
206	5	5	3	6	6	6	4	5	3	2	5	6	5	1	5
207	6	7	5	4	2	3	5	6	7	6	5	4	5	3	2
208	7	6	2	6	2	7	7	7	5	6	7	7	7	2	7
209	6	7	4	5	2	2	6	5	4	2	2	2	6	3	1
210	6	4	1	4	5	2	7	7	2	2	5	2	7	2	4
211	4	4	5	4	1	2	4	4	5	4	4	2	5	6	2
212	5	6	6	3	4	2	6	5	3	3	3	2	6	5	4
213	6	6	4	6	5	6	6	6	4	6	3	2	6	4	2
214	2	2	6	6	2	2	5	3	6	5	2	2	2	5	2
215	6	6	5	6	2	5	5	5	5	1	5	1	1	4	4
216	5	5	5	5	3	1	6	6	4	4	4	1	4	2	2
217	6	7	2	5	6	4	5	6	7	7	5	6	7	5	6
218	6	5	3	3	2	2	4	7	5	5	2	2	5	3	2
219	4	6	2	3	6	4	5	5	5	2	6	2	5	4	7
220	1	3	6	2	3	1	1	5	2	3	4	7	7	1	1
221	2	2	6	6	1	2	4	6	4	6	4	2	5	2	5
222	2	3	2	6	7	5	6	4	5	4	4	5	6	3	6
223	5	6	4	5	1	2	5	5	3	4	3	1	6	4	3
224	5	4	6	7	3	5	1	7	7	5	4	2	4	5	5
225	2	4	6	2	3	1	6	7	4	2	4	2	6	4	2
226	4	7	4	4	3	4	7	4	5	1	2	3	2	6	4
227	4	6	4	4	3	1	5	5	6	4	5	2	4	4	4
228	6	6	4	7	3	2	4	6	6	4	5	2	6	5	6
229	2	3	3	3	2	6	5	2	2	1	4	5	5	4	3
230	4	5	6	4	1	1	4	4	5	5	1	1	4	4	1
231	6	6	4	2	2	2	6	6	4	4	4	1	6	4	2
232	4	5	4	6	6	2	6	6	5	5	6	2	6	6	6
233	5	6	3	4	2	4	5	6	5	2	5	2	5	2	2
234	5	1	3	3	1	2	4	7	6	5	2	1	5	3	1
235	4	1	3	5	3	5	3	4	5	5	5	4	2	4	4
236	3	7	3	1	1	1	6	6	2	1	1	1	6	2	2
237	5	5	2	3	4	2	5	5	2	2	3	2	5	3	3
238	6	6	6	4	2	2	4	6	5	5	6	2	7	2	5
239	6	6	4	4	2	4	6	4	4	2	4	4	6	3	4
240	1	5	4	7	2	3	5	5	7	4	2	3	3	3	7
241	5	6	6	7	3	5	7	6	5	2	6	4	4	5	6
242	5	5	4	5	6	1	4	4	4	4	4	4	5	4	4
243	7	7	2	6	3	4	6	6	6	7	5	1	7	1	3
244	2	2	3	7	5	4	5	4	4	3	5	4	4	4	5
245	6	6	6	7	2	2	6	3	6	6	6	6	6	6	6
246	5	6	7	3	1	1	7	7	7	5	6	1	6	3	4
247	6	5	3	3	4	1	4	5	5	1	1	1	6	1	1
248	5	6	2	2	4	2	5	7	4	6	4	2	6	5	5
249	5	6	5	5	6	5	6	6	6	5	2	6	4	2	5
250	5	5	4	5	3	3	5	6	6	4	4	2	5	4	4
251	5	7	6	7	7	6	7	6	7	1	5	1	7	7	6
252	6	6	3	3	2	2	6	6	4	2	5	2	7	5	1
253	4	1	3	3	2	2	6	5	4	2	2	1	5	2	5
254	1	5	3	6	1	1	5	5	7	2	2	1	2	6	1
255	5	5	2	2	2	2	5	5	3	2	5	5	5	2	4
256	5	6	5	4	4	5	5	6	6	5	2	4	6	5	4
257	5	7	4	6	4	3	7	6	4	3	3	1	6	2	4
258	6	7	6	4	1	2	4	5	6	1	5	1	5	1	3
259	3	4	6	6	5	4	5	6	6	6	5	5	5	7	4
260	6	5	4	4	2	2	4	6	4	2	4	2	6	2	2
261	7	7	3	5	5	2	7	5	6	7	4	3	7	2	5
262	1	6	4	4	1	1	4	4	6	4	1	1	4	4	4
263	4	4	4	4	1	1	5	5	4	5	7	1	4	7	5
264	7	6	3	4	5	5	6	5	5	2	2	5	7	2	5
265	4	4	3	5	5	5	1	3	5	4	4	4	5	6	4
266	5	7	4	5	5	4	5	5	6	4	5	5	5	4	5
267	6	7	2	4	7	6	7	6	6	5	7	6	7	5	7
268	2	6	6	2	1	1	6	5	6	2	1	1	6	5	2
269	3	7	6	6	2	2	5	7	7	5	2	2	5	2	6
270	1	4	4	4	1	1	5	4	6	4	5	1	4	4	1
271	5	5	3	5	1	4	5	6	5	4	2	1	7	5	5
272	3	4	4	5	2	3	3	3	3	4	6	6	4	3	4
273	5	4	6	5	6	5	5	2	5	6	2	2	5	1	7
274	7	6	5	1	1	1	7	7	5	5	3	1	7	1	1
275	7	7	7	2	1	1	7	7	7	7	5	1	7	7	7
276	7	7	7	7	2	2	6	7	7	6	6	4	5	5	6
277	6	6	5	2	5	5	6	6	5	2	3	5	6	2	5
278	6	6	5	5	6	4	6	6	6	4	5	5	7	2	5
279	6	6	1	5	6	1	7	7	7	1	6	5	7	2	7
280	4	6	6	5	1	1	5	5	5	6	5	4	7	3	5
281	5	5	2	6	2	2	4	5	4	1	6	2	7	3	6
282	6	6	6	4	4	5	6	6	2	2	1	2	5	2	2
283	7	7	1	1	1	5	6	7	5	1	6	2	7	2	6
284	5	5	3	4	3	2	6	7	4	2	2	2	4	3	4
285	2	6	2	2	2	3	4	5	5	2	2	2	5	1	1
286	5	2	5	6	5	2	4	5	6	2	6	7	3	5	6
287	7	7	7	6	6	5	6	6	7	5	5	4	7	4	5
288	5	6	2	5	4	4	6	6	6	4	5	2	7	2	5
289	3	5	3	5	3	6	5	7	6	4	3	5	2	6	5
290	5	6	1	6	2	2	5	5	3	2	2	1	5	3	2
291	5	6	5	5	3	1	3	5	4	3	4	5	5	5	5
292	1	7	7	4	4	1	5	6	5	1	3	1	6	5	1
293	7	6	2	3	1	2	5	5	3	2	2	2	6	2	2
294	5	7	3	7	4	2	5	5	5	2	2	4	3	5	6
295	3	5	6	6	5	5	5	3	5	2	5	2	3	5	6
296	3	4	5	4	3	3	6	6	2	3	2	2	4	3	2
297	6	6	6	4	3	3	5	5	6	6	5	2	5	6	5
298	6	6	4	4	2	2	5	6	4	4	5	2	4	4	4
299	6	6	2	4	5	4	6	6	5	5	6	4	7	3	6
300	6	6	5	3	5	3	6	6	3	2	4	4	7	5	2
301	7	7	2	4	5	6	6	7	5	3	2	5	7	1	5
302	5	5	3	5	2	3	5	3	5	5	3	2	5	7	2
303	6	7	4	1	1	4	7	7	1	1	2	1	7	1	1
304	2	6	4	5	4	6	6	5	5	4	6	7	5	4	4
305	5	4	5	2	1	1	6	7	2	5	2	1	6	3	3
306	3	5	4	5	4	3	4	4	4	4	3	3	4	4	4
307	4	4	4	4	1	1	7	7	4	1	2	1	4	1	1
308	2	3	5	5	5	5	4	5	3	4	2	2	3	6	6
309	7	2	2	5	6	4	5	5	6	2	5	4	6	4	7
310	6	2	6	5	1	1	5	7	2	6	1	1	6	3	6
311	6	7	3	4	5	2	7	5	3	1	2	2	4	5	3
312	3	5	2	4	5	6	5	6	6	4	4	5	4	2	2
313	5	6	5	3	2	3	5	5	6	4	6	2	5	3	7
314	5	6	4	3	3	3	5	5	6	5	5	4	5	3	6
315	4	3	5	5	2	5	5	3	5	2	6	3	5	3	5
316	3	6	3	3	6	6	4	5	6	3	6	6	6	4	6
317	5	4	3	6	6	6	5	7	5	5	2	5	6	5	6
318	6	6	2	3	3	2	2	6	3	2	2	2	5	6	2
319	6	2	2	4	6	6	7	7	4	2	2	3	7	2	2
320	5	6	2	6	2	2	2	6	6	6	5	2	5	4	6
321	7	7	4	5	2	1	6	6	5	3	4	3	5	4	1
322	3	6	5	3	2	3	4	2	5	2	4	2	2	2	4
323	6	3	7	3	4	3	4	5	4	5	2	6	3	4	7
324	5	5	3	4	4	2	6	6	2	2	2	1	6	2	2
325	6	6	4	4	2	5	4	5	5	4	4	2	6	5	2
326	6	6	4	2	4	2	5	7	3	2	2	1	5	2	2
327	3	5	3	6	4	3	6	7	2	2	4	5	5	5	4
328	6	6	6	7	2	2	6	6	6	7	6	1	6	3	6
329	6	6	6	7	7	7	6	6	7	6	7	5	6	5	6
330	6	7	4	3	2	2	6	6	3	2	2	2	6	2	2
331	6	2	1	2	1	1	2	2	5	1	1	1	1	1	1
332	7	5	4	5	5	5	6	6	5	6	5	5	1	2	5
333	5	7	1	1	1	2	6	7	1	1	1	1	7	1	1
334	5	6	4	3	2	2	6	5	1	4	2	2	5	1	3
335	5	5	7	5	2	2	5	7	4	6	3	1	7	6	6
336	5	5	3	3	2	2	5	6	4	5	2	2	5	3	2
337	2	6	6	2	1	1	6	7	6	4	6	1	4	4	5
338	3	2	2	5	4	6	6	6	6	5	6	2	5	3	2
339	5	7	7	5	3	6	5	5	5	2	2	6	5	2	2
340	3	6	2	5	1	3	6	6	6	5	2	2	5	3	2
341	7	5	1	5	5	6	7	5	4	1	1	6	7	6	4
342	3	5	4	5	3	2	5	5	6	4	5	4	5	4	5
343	1	1	1	1	1	1	7	7	1	1	1	1	7	1	1
344	6	6	6	5	2	2	3	6	6	4	6	1	5	3	5
345	6	6	3	5	5	3	6	6	3	2	6	5	6	2	5
346	4	6	6	5	1	1	6	6	2	2	2	1	5	5	2
347	7	7	6	6	3	2	6	6	3	2	5	2	6	3	6
348	3	5	6	4	3	3	5	4	6	5	6	3	5	4	5
349	5	4	5	5	6	5	4	5	4	2	2	5	6	3	5
350	4	6	1	1	1	2	5	5	4	4	3	1	5	6	4
351	3	5	1	4	5	5	5	7	5	3	5	7	4	3	6
352	6	7	2	5	2	3	6	6	2	1	3	2	5	3	2
353	4	6	6	3	2	1	5	6	5	6	2	1	1	4	2
354	7	3	4	7	7	6	7	5	4	3	5	6	7	5	2
355	6	7	2	4	1	1	2	6	4	1	5	1	2	2	1
356	2	5	1	1	1	1	5	7	1	4	2	1	6	3	2
357	3	5	1	3	2	2	3	3	5	1	4	2	5	3	3
358	5	5	6	5	1	2	3	5	7	1	6	2	2	7	6
359	6	7	2	1	2	1	7	7	3	5	1	5	7	2	1
360	4	6	4	3	2	1	4	6	4	4	2	2	6	3	5
361	6	7	7	1	1	1	2	7	7	2	7	1	4	4	7
362	6	6	5	3	4	3	6	5	3	4	4	2	5	4	4
363	5	6	1	3	5	2	7	7	4	1	2	3	5	2	2
364	5	7	4	4	2	3	5	7	4	2	4	1	3	5	5
365	2	4	6	1	2	2	4	7	1	1	1	1	4	4	4
366	7	5	2	5	7	3	6	6	4	2	6	2	7	2	5
367	3	6	4	4	3	2	4	6	5	4	4	2	6	4	4
368	5	4	1	2	1	3	6	6	4	4	2	1	6	2	5
369	3	5	6	4	1	1	3	4	6	2	3	1	3	3	6
370	7	7	4	3	3	5	7	7	7	4	6	4	6	4	5
371	4	5	1	5	1	4	4	5	5	3	6	5	6	4	6
372	5	6	5	5	2	3	4	5	5	7	4	2	4	2	6
373	7	2	4	7	1	2	4	7	6	6	5	1	6	6	6
374	3	6	4	2	5	4	3	6	6	3	6	2	4	5	6
375	5	4	4	2	1	4	6	6	5	4	4	1	3	4	4
376	6	7	2	4	1	2	7	7	5	2	3	1	7	1	1
377	5	3	2	2	2	2	5	6	2	3	2	4	6	2	2
378	5	5	4	5	2	2	6	5	4	2	4	2	5	3	6
379	1	1	6	4	5	2	5	7	7	4	6	1	6	2	6
380	2	6	4	6	7	3	5	5	7	4	1	6	4	7	4
381	6	6	2	5	6	4	4	6	6	3	5	4	2	3	2
382	5	7	3	3	5	3	5	4	5	3	4	3	7	6	3
383	6	7	5	5	1	1	5	6	5	1	2	1	5	2	2
384	6	6	5	4	1	4	6	6	5	6	5	1	5	4	7
385	6	5	2	3	5	7	4	6	5	4	4	5	3	4	6
386	7	7	2	6	2	6	6	6	4	4	6	6	7	1	5
387	5	6	3	1	1	5	1	5	6	4	2	1	5	6	5
388	5	6	4	6	4	2	6	6	4	2	6	2	4	5	5
389	5	7	7	2	1	1	6	7	6	1	6	1	6	2	2
390	4	4	3	4	4	4	4	4	4	4	4	4	4	4	4
391	3	6	5	3	1	1	6	7	4	3	3	2	3	4	1
392	6	4	6	5	1	4	6	6	6	5	4	5	6	4	3
393	6	5	6	4	5	3	6	5	3	6	5	5	7	5	7
394	5	6	3	2	2	2	6	7	4	4	4	1	7	1	2
395	6	5	5	5	3	2	7	6	4	3	5	4	7	3	4
396	6	6	5	5	2	2	7	7	3	1	4	2	7	2	2
397	3	4	3	6	4	3	3	5	3	2	3	4	4	6	5
398	5	6	2	2	2	1	6	4	1	5	2	2	6	2	1
399	6	6	2	4	4	2	6	6	2	2	2	2	2	4	5
400	4	5	2	4	2	3	4	5	4	3	2	2	6	2	2
401	2	7	6	5	1	1	7	6	5	2	2	2	4	5	2
402	3	5	2	3	5	5	5	4	2	2	2	2	6	2	2
403	6	4	4	6	6	4	5	6	4	4	5	4	6	2	5
404	7	7	4	6	1	2	7	7	6	7	7	5	5	7	7
405	7	5	3	3	5	5	6	5	6	2	5	5	7	5	5
406	4	4	4	3	2	5	5	3	4	5	4	3	4	3	1
407	5	6	4	2	2	4	6	6	4	2	4	2	2	4	4
408	6	6	4	2	3	2	6	6	4	2	6	4	3	4	6
409	6	7	2	3	1	4	7	7	4	4	2	6	5	5	3
410	6	6	4	7	4	4	6	5	4	5	7	6	5	6	7
411	1	6	4	5	2	4	4	6	7	6	6	2	5	3	2
412	4	5	4	6	2	3	6	1	3	2	6	5	6	2	4
413	1	1	1	1	1	1	1	1	1	1	1	1	1	1	1
414	3	5	4	6	2	5	3	4	3	4	5	4	4	3	5
415	2	4	4	4	4	4	5	5	6	6	7	2	5	1	2
416	3	5	4	5	2	5	3	2	3	5	3	6	4	6	6
417	5	7	7	6	7	1	3	7	2	1	2	1	7	4	3
418	5	5	5	5	3	3	6	5	3	2	6	2	7	4	2
419	1	7	7	7	6	4	4	3	3	3	5	3	3	2	2
420	1	6	2	6	1	1	2	1	7	5	3	1	4	6	4
421	5	6	1	5	2	2	7	7	6	2	2	1	6	2	2
422	4	3	5	5	4	4	3	4	4	6	6	3	3	5	4
423	1	3	1	3	1	1	4	4	7	4	4	1	4	4	5
424	3	6	4	5	4	4	4	5	7	5	6	5	5	3	6
425	3	7	4	7	5	2	3	5	7	6	7	1	7	5	7
426	3	4	4	3	1	1	5	5	5	5	5	4	4	5	4
427	5	4	3	5	6	5	4	5	3	4	4	5	5	5	4
428	6	2	4	2	2	2	6	6	4	4	4	2	7	2	2
429	7	7	2	3	5	3	6	5	2	2	5	2	6	2	2
430	5	6	3	4	1	3	5	6	5	2	2	2	5	4	4
431	3	5	5	6	2	1	5	5	6	3	5	2	6	3	2
432	3	3	5	7	1	2	5	5	4	2	6	2	5	5	4
433	7	7	1	1	5	4	7	7	5	4	5	4	6	3	4
434	3	6	6	2	2	4	5	2	6	5	3	5	3	4	6
435	4	6	2	3	5	3	6	4	5	4	4	6	7	3	6
436	1	5	4	4	3	3	4	3	4	4	4	4	4	4	4
437	2	6	3	5	1	3	6	5	4	6	3	2	5	3	5
438	1	6	2	3	2	5	6	6	7	2	2	2	4	3	2
439	5	7	5	5	3	3	6	6	2	4	5	2	6	2	3
440	2	6	3	3	3	4	5	4	4	4	4	4	3	2	5
441	5	5	3	2	2	2	5	6	2	2	4	2	5	3	2
442	5	6	4	2	5	2	6	6	5	3	4	1	4	3	5
443	3	6	6	5	4	5	4	6	2	2	2	4	5	4	2
444	4	5	1	4	2	3	5	3	4	4	2	1	3	5	6
445	3	6	4	4	4	4	6	6	4	7	4	2	6	6	4
446	5	6	3	6	3	2	6	5	5	6	4	5	4	3	6
447	6	7	2	4	4	3	5	7	4	4	3	4	5	3	4
448	4	6	5	4	2	2	5	5	3	2	3	2	2	4	3
449	5	5	2	2	1	4	5	6	2	2	1	4	6	6	1
450	4	4	4	4	2	2	5	6	2	2	4	2	4	4	2
451	4	4	4	4	4	3	4	4	4	4	4	4	4	4	4
452	5	5	3	1	4	2	4	6	1	1	4	2	7	1	4
453	3	4	4	1	2	2	3	6	3	1	1	1	3	2	3
454	4	3	5	5	5	6	5	5	6	4	5	6	5	5	7
455	4	3	4	2	1	1	3	6	5	1	2	1	5	2	1
456	2	4	4	4	1	1	4	4	5	4	1	1	2	4	1
457	5	6	1	2	1	1	7	6	1	1	1	1	4	1	1
458	3	5	5	3	1	1	2	2	1	2	1	1	1	1	1
459	2	3	2	3	4	3	2	3	4	3	3	3	3	4	3
460	5	6	5	2	2	2	6	7	5	2	2	2	4	4	2
461	2	6	5	5	5	4	5	7	2	2	2	5	5	3	5
462	6	6	4	3	2	3	6	5	2	4	6	3	5	3	4
463	6	5	3	4	4	2	5	4	2	1	1	1	5	5	2
464	7	6	4	2	2	4	6	7	2	1	2	2	3	4	2
465	6	7	1	5	1	2	7	6	2	1	2	1	6	1	6
466	5	6	1	6	5	4	5	4	4	3	5	2	5	2	5
467	7	7	1	2	1	1	6	6	5	2	3	1	6	2	5
468	5	6	3	4	3	5	5	6	5	5	2	2	5	6	2
469	2	5	6	2	1	2	4	6	3	2	2	2	2	2	2
470	5	6	4	3	4	3	6	6	3	7	2	2	4	5	2
471	4	6	2	6	1	1	5	5	6	2	3	1	6	6	1
472	6	6	4	5	2	1	5	6	4	2	1	1	6	4	6
473	6	7	4	2	2	1	7	7	4	1	1	1	6	1	1
474	3	6	4	4	2	1	7	7	5	7	4	5	7	4	4
475	2	6	2	5	2	2	5	4	4	2	2	1	7	7	5
476	3	6	3	4	2	2	5	4	6	4	5	2	4	3	5
477	5	6	3	5	7	4	6	6	7	6	4	5	7	7	6
478	2	7	1	1	1	5	5	6	6	1	5	4	5	4	2
479	3	4	2	2	3	5	4	6	6	6	2	2	2	3	6
480	4	6	6	3	2	2	6	6	3	3	5	2	6	2	4
481	5	2	4	3	2	6	2	3	4	3	4	3	3	6	6
482	7	7	5	4	4	1	7	7	4	2	2	1	7	3	3
483	6	6	2	4	3	3	4	7	7	1	2	2	7	1	3
484	5	3	2	3	5	3	4	5	5	2	5	2	4	3	3
485	6	6	4	2	2	5	6	6	4	1	3	5	6	3	1
486	6	5	6	6	1	4	6	7	4	4	1	1	1	4	4
487	2	2	7	4	1	1	4	6	6	7	2	2	6	2	2
488	6	7	1	7	1	1	6	7	6	1	5	1	7	7	1
489	4	6	5	4	3	2	5	6	7	3	3	3	7	2	1
490	6	7	2	3	1	2	7	7	1	2	2	1	7	1	2
491	7	7	3	5	2	2	2	4	6	4	2	2	7	2	2
492	4	5	2	6	3	4	4	5	7	2	3	5	2	4	5
493	2	7	4	7	1	1	7	7	5	5	2	1	3	5	2
494	2	6	1	4	4	4	6	6	4	3	5	3	7	3	5
495	5	6	4	2	2	2	4	5	4	2	5	2	5	4	4
496	6	5	3	5	3	3	5	6	5	3	3	2	6	2	3
497	5	7	7	7	3	7	5	5	3	5	6	5	6	7	7
498	7	4	5	2	3	4	6	7	1	7	6	5	6	6	6
499	4	5	3	4	4	5	3	6	3	5	4	5	5	2	3
500	4	7	7	1	1	4	7	7	1	1	1	4	7	7	1
501	6	6	2	2	4	5	7	6	2	4	2	5	7	3	2
502	7	4	4	2	6	3	6	6	4	6	3	2	6	4	2
503	2	6	2	4	2	3	5	5	3	2	2	2	6	3	2
504	4	4	6	3	2	3	2	6	2	7	2	2	5	4	5
505	1	6	2	7	4	2	2	7	6	2	1	1	1	4	1
506	1	1	1	1	1	1	1	1	1	1	1	1	1	1	1
507	6	7	1	7	7	4	7	6	7	7	4	6	7	1	6
508	5	5	3	3	3	3	6	6	3	5	2	2	5	2	2
509	2	6	5	5	3	3	5	6	5	2	4	3	2	5	5
510	5	7	4	4	1	1	7	7	4	1	4	1	5	4	5
511	7	7	4	5	5	2	4	6	4	4	4	2	7	2	4
512	4	5	4	2	1	1	6	7	4	2	1	1	6	5	2
513	1	6	4	7	2	2	6	6	2	6	6	2	6	2	4
514	7	6	5	4	5	2	6	6	4	4	5	2	7	3	6
515	5	7	5	2	2	4	6	7	6	5	2	5	7	2	6
516	6	6	2	2	2	2	6	5	2	2	2	2	6	2	2
517	5	4	6	6	4	4	6	4	6	7	6	6	4	3	6
518	1	7	7	3	5	2	2	6	6	1	2	1	7	1	1
519	2	7	5	6	6	4	5	7	5	7	6	7	7	6	6
520	4	7	3	1	1	1	7	7	1	1	1	1	7	1	1
521	5	4	4	2	2	2	5	5	4	2	6	2	6	2	4
522	1	1	7	7	7	1	1	1	7	7	7	7	7	1	7
523	6	6	5	6	1	2	6	6	1	5	5	4	5	3	5
524	5	6	4	5	4	2	6	6	4	3	4	4	5	4	4
525	1	1	7	1	1	1	1	7	1	1	1	1	1	1	1
526	2	4	5	5	5	4	4	5	4	4	3	3	1	2	1
527	5	7	6	6	5	7	6	3	7	6	4	5	4	2	2
528	4	3	5	4	4	3	4	2	1	5	7	2	3	4	4
529	3	6	4	2	1	1	2	6	6	2	6	2	6	2	6
530	2	2	7	7	6	1	6	6	7	7	1	2	6	2	7
531	7	6	2	7	5	6	7	6	6	4	2	5	6	5	7
532	4	6	3	4	2	1	6	7	1	1	5	1	7	1	1
533	7	7	5	1	4	1	7	4	7	7	4	1	7	7	5
534	3	7	1	1	2	1	5	6	1	1	7	1	7	3	5
535	6	5	3	2	2	2	4	5	3	4	4	2	6	2	3
536	7	6	5	5	2	2	3	7	5	3	3	2	6	3	3
537	3	7	7	5	4	4	5	6	7	1	5	1	4	5	7
538	6	6	5	6	3	5	6	5	6	5	5	4	6	4	3
539	3	1	4	1	1	1	5	3	4	4	2	1	5	4	4
540	3	4	4	5	2	2	4	5	6	4	4	2	2	4	3
541	6	6	6	6	3	2	6	6	4	2	5	2	5	4	2
542	6	7	2	2	4	1	7	7	4	4	6	2	7	2	7
543	2	6	5	6	2	2	5	7	4	5	5	2	3	5	7
544	5	5	4	4	2	5	5	3	2	2	5	4	4	4	5
545	6	6	3	2	2	2	7	6	2	3	3	2	3	1	5
546	1	7	7	4	5	6	5	7	7	4	3	5	1	5	2
547	2	5	3	2	2	2	5	6	4	4	5	4	6	4	6
548	4	6	2	2	2	3	6	5	4	2	4	3	6	4	4
549	2	6	4	6	2	2	5	5	5	2	5	3	4	5	5
550	5	6	6	4	5	6	6	6	5	2	5	5	6	5	6
551	3	6	4	4	1	1	3	6	6	5	2	1	6	4	1
552	3	4	4	4	3	4	4	4	4	4	3	2	4	4	3
553	7	7	3	3	1	1	7	7	1	4	2	1	6	1	1
554	3	2	6	4	2	1	2	6	5	4	5	1	1	7	6
555	5	5	2	1	1	2	5	5	5	5	2	1	5	5	3
556	6	6	2	1	5	3	6	6	6	6	5	7	7	6	6
557	4	6	4	6	2	2	6	6	5	4	5	2	6	3	2
558	2	3	6	7	1	5	6	5	2	2	4	2	4	2	6
559	1	7	4	7	3	4	4	7	4	3	7	1	1	7	4
560	4	4	6	6	6	4	5	6	7	2	4	7	2	5	6
561	2	6	7	6	1	1	5	6	5	6	3	1	5	3	1
562	6	6	2	2	2	1	6	7	3	2	2	1	6	2	1
563	7	6	5	6	4	3	6	5	4	4	6	1	5	5	7
564	6	6	2	2	2	4	7	6	5	6	5	5	6	5	5
565	6	6	4	5	2	5	5	6	3	2	2	5	6	4	2
566	3	6	3	3	2	2	5	6	4	3	2	2	2	3	2
567	6	6	5	5	1	2	5	5	6	5	5	2	6	5	5
568	6	6	2	2	4	3	6	7	2	3	4	1	5	2	2
569	5	3	4	4	1	2	5	2	4	4	5	4	5	2	3
570	5	6	6	5	1	1	5	4	4	1	3	1	6	4	1
571	6	4	1	5	1	2	6	6	3	1	6	1	7	2	1
572	4	6	4	4	2	2	4	5	3	2	3	2	2	2	2
573	4	6	5	3	1	5	6	6	5	2	5	2	5	5	2
574	6	1	5	1	1	1	5	2	1	4	2	1	5	1	1
575	2	6	4	7	4	3	6	6	6	2	7	5	6	2	6
576	5	7	5	7	6	5	7	4	5	2	5	4	7	4	5
577	2	1	1	1	3	1	6	7	1	1	1	1	3	2	1
578	2	7	4	6	5	1	6	7	4	7	6	2	6	6	7
579	5	6	5	6	4	4	6	5	5	3	3	5	4	4	6
580	3	5	5	5	3	2	4	4	5	3	5	3	3	4	4
581	2	2	4	5	6	3	1	6	3	6	4	4	7	2	2
582	5	7	5	7	1	2	6	2	6	2	2	2	6	2	5
583	6	6	2	2	1	3	6	7	2	5	5	1	7	1	2
584	5	7	1	2	4	4	6	6	4	4	3	4	4	3	5
585	7	7	2	5	4	1	7	7	6	2	2	2	7	1	2
586	7	7	2	4	2	2	7	7	2	5	3	1	5	4	2
587	2	5	4	7	6	6	4	4	6	5	6	6	5	2	7
588	3	3	5	5	5	3	5	6	6	5	4	3	2	5	2
589	6	6	5	6	6	4	5	5	5	4	5	5	6	3	6
590	2	4	4	4	2	2	4	4	4	4	2	2	2	2	2
591	6	7	5	1	1	2	7	5	3	1	3	1	6	3	2
592	5	6	6	4	2	2	4	6	6	4	4	5	6	4	6
593	6	6	5	1	5	2	5	6	2	2	2	2	5	5	2
594	6	6	2	2	5	4	6	6	5	4	4	5	6	2	3
595	3	6	5	4	5	4	5	6	5	3	4	2	6	3	2
596	6	6	2	2	6	5	6	6	3	4	4	6	6	2	4
597	6	6	6	4	5	2	6	7	3	4	4	2	6	2	4
598	6	6	2	4	2	2	6	7	4	1	4	1	6	6	4
599	3	7	2	1	2	1	7	7	1	1	1	1	7	5	1
600	5	6	4	2	4	3	4	5	3	5	5	2	5	2	5
601	2	2	6	6	2	2	4	4	3	2	2	2	4	3	2
602	6	7	5	3	3	3	6	6	3	2	4	2	2	3	2
603	6	5	3	2	2	2	2	1	2	6	2	1	6	6	2
604	5	7	3	5	5	2	6	7	6	1	6	4	7	2	5
605	7	7	2	1	2	2	7	7	1	2	2	1	7	1	1
606	7	7	2	5	3	5	6	6	6	4	1	2	7	1	5
607	5	6	4	2	2	2	6	6	4	4	4	2	6	2	4
608	6	6	3	3	7	2	6	7	6	4	5	2	6	3	2
609	4	4	4	4	4	4	4	4	4	4	4	4	4	4	4
610	7	7	7	6	5	5	4	6	5	4	4	3	6	2	6
611	7	6	4	3	2	2	6	6	4	2	2	2	6	2	2
612	2	7	6	5	2	2	6	6	6	5	4	6	2	3	2
613	2	1	3	3	4	4	6	6	3	2	4	3	3	4	4
614	3	7	1	4	1	1	5	5	4	2	2	1	7	3	4
615	7	7	4	4	2	2	6	5	3	3	2	2	6	3	3
616	5	5	5	5	5	5	5	5	5	5	5	5	5	5	5
617	1	3	2	5	6	3	2	5	2	3	4	4	2	4	6
618	4	2	1	7	5	5	4	3	5	2	2	6	6	6	6
619	5	6	6	2	2	2	6	6	2	2	2	2	7	2	3
620	3	3	1	3	2	2	3	4	3	4	1	1	5	4	2
621	2	2	2	5	2	2	6	3	5	2	2	2	5	2	6
622	4	6	1	4	4	2	5	3	4	4	4	2	4	3	6
623	2	2	6	6	6	5	6	6	5	2	5	6	6	4	6
624	6	5	3	2	1	1	6	4	6	4	2	1	6	2	5
625	3	5	4	2	2	2	5	3	3	1	2	1	6	2	2
626	1	2	7	7	1	2	4	5	4	5	5	1	2	2	2
627	7	7	4	3	5	2	7	7	2	3	2	4	7	1	5
628	2	6	5	5	2	2	5	5	5	5	5	2	5	5	5
629	5	5	6	5	5	3	4	6	7	5	5	2	3	2	4
630	5	7	4	3	2	3	6	6	4	4	3	3	7	2	2
631	4	6	5	4	1	1	6	4	4	4	4	2	5	4	3
632	3	6	3	2	2	2	5	5	2	2	2	2	5	2	2
633	6	6	2	5	2	2	4	7	4	2	4	3	7	1	4
634	4	4	6	4	2	2	5	5	3	4	2	2	2	5	2
635	6	6	3	2	2	1	4	7	3	1	1	1	2	2	1
636	6	6	4	2	5	2	3	6	5	1	3	2	6	2	4
637	5	6	4	3	4	4	5	5	5	3	3	3	5	2	4
638	6	6	2	4	3	2	6	6	3	4	2	2	6	4	2
639	6	6	5	4	3	2	4	6	5	2	5	2	5	4	3
640	5	6	1	4	5	2	5	6	5	3	2	1	2	3	5
641	3	3	6	7	7	6	3	5	4	5	4	6	6	4	6
642	7	7	2	2	1	1	3	6	6	2	2	5	7	5	5
643	4	7	4	1	1	1	7	7	2	4	2	1	6	2	2
644	6	6	6	6	2	6	6	6	2	2	2	6	6	5	1
645	4	6	4	6	1	1	7	5	4	2	4	2	6	3	4
646	5	4	2	2	2	2	4	5	5	5	4	2	5	4	4
647	3	6	6	6	4	3	5	4	4	4	3	1	4	5	2
648	6	6	5	5	5	4	6	6	4	2	5	2	6	2	2
649	6	6	3	2	2	2	5	6	2	3	5	1	5	2	5
650	6	6	3	2	3	3	3	4	3	3	4	3	4	4	5
651	6	7	4	3	7	6	7	6	2	4	2	5	7	4	5
652	4	4	4	4	7	5	4	5	1	4	1	1	4	4	1
653	2	7	2	4	1	1	5	7	3	2	1	1	5	5	1
654	6	4	4	4	2	4	4	6	4	2	4	2	6	2	2
655	7	7	1	2	2	4	6	7	6	2	1	5	7	2	5
656	5	6	3	5	4	2	5	6	6	4	4	2	6	2	5
657	7	7	4	5	2	7	6	7	4	2	5	6	6	4	6
658	7	7	2	5	1	4	6	7	6	4	7	2	7	7	7
659	3	5	5	3	1	1	7	7	1	4	2	1	7	1	1
660	5	7	1	2	4	2	4	7	1	1	1	1	5	1	1
661	2	6	2	3	2	2	6	5	2	2	2	2	3	3	2
662	2	6	4	3	4	4	4	6	3	4	2	4	4	2	4
663	2	5	4	5	5	2	5	5	5	6	2	1	6	1	5
664	6	6	2	3	2	1	7	7	5	4	5	1	6	3	5
665	5	6	2	4	2	3	5	6	4	3	5	2	6	3	4
666	6	6	4	5	2	4	7	7	5	5	3	2	7	2	5
667	5	6	5	6	1	5	4	4	5	5	6	1	3	5	7
668	6	4	2	4	1	4	5	6	4	4	3	2	5	2	4
669	4	3	3	3	3	4	5	3	5	5	5	5	4	4	5
670	7	7	6	7	5	7	6	6	5	7	6	7	6	7	5
671	4	5	5	4	3	4	3	3	5	5	4	4	3	4	3
672	5	6	2	2	1	1	6	7	5	4	4	1	6	2	6
673	4	5	5	3	4	4	3	5	4	5	5	3	3	4	4
674	6	6	3	5	6	5	6	7	4	4	2	3	6	7	1
675	5	7	4	4	2	2	4	7	7	2	3	2	6	5	2
676	5	5	5	6	4	4	6	6	4	5	6	6	5	5	4
677	6	6	2	5	1	1	7	5	3	5	2	1	2	4	5
678	6	6	3	3	2	2	6	6	4	2	2	1	7	3	1
679	4	5	3	4	3	5	5	4	4	5	3	3	3	3	4
680	4	4	5	6	6	6	6	5	5	4	5	5	6	5	6
681	6	6	6	6	3	1	6	5	4	5	7	2	6	6	6
682	7	6	6	5	7	6	7	5	5	4	4	6	7	5	6
683	3	6	6	4	2	2	5	5	5	3	4	2	5	5	2
684	7	7	3	4	5	2	5	6	5	4	3	2	6	3	4
685	3	5	3	3	5	3	5	3	5	4	3	5	5	6	5
686	4	4	2	4	2	5	5	5	2	3	5	3	4	4	4
687	4	6	3	5	1	2	6	6	6	2	2	1	4	2	2
688	5	7	2	2	1	1	5	7	3	1	4	1	7	5	1
689	5	6	3	2	2	2	5	6	3	6	4	4	5	2	4
690	7	7	2	4	5	6	6	6	7	4	5	5	7	2	5
691	5	5	1	4	6	4	5	6	4	4	1	1	5	1	1
692	4	6	4	4	2	2	4	7	4	2	4	2	5	2	4
693	6	6	2	2	1	4	6	6	2	1	2	5	6	2	1
694	7	6	4	1	1	1	5	5	7	5	1	2	6	2	1
695	2	2	4	3	4	1	5	5	5	4	2	3	4	4	4
696	7	7	4	2	5	4	7	7	2	2	1	5	7	1	2
697	2	1	2	1	2	2	6	6	2	2	2	3	6	2	2
698	5	4	4	5	4	5	4	6	4	4	5	5	6	2	6
699	7	6	1	2	3	5	7	6	3	2	2	1	7	2	1
700	5	4	2	2	1	2	5	6	2	2	5	2	5	2	3
701	3	2	5	1	1	1	6	6	1	4	1	1	2	2	1
702	7	1	5	3	2	2	7	7	2	1	5	1	6	1	5
703	2	2	4	5	5	2	2	5	4	4	4	2	3	4	4
704	7	7	4	4	4	2	6	7	6	6	2	1	6	2	5
705	4	4	5	1	2	1	6	7	4	1	2	1	7	2	2
706	7	7	1	1	2	2	6	6	2	5	2	2	7	2	2
707	5	7	1	7	1	1	7	6	4	3	1	1	7	2	1
708	4	4	1	1	4	2	4	5	1	1	1	1	1	4	1
709	2	7	5	5	2	1	6	7	7	3	1	1	7	6	2
710	7	7	3	3	5	4	7	7	4	2	4	5	6	2	5
711	6	6	5	1	2	1	6	7	1	1	1	1	1	5	1
712	5	6	4	3	4	5	5	6	4	3	4	2	4	3	3
713	5	4	4	2	2	2	4	6	4	2	2	2	5	4	2
714	3	6	6	3	5	3	5	6	5	2	2	2	5	5	5
715	5	5	5	4	2	4	5	5	3	3	3	2	3	3	2
716	2	6	5	5	3	3	5	5	3	2	2	2	6	3	5
717	1	6	4	4	1	2	6	6	4	4	2	1	1	2	1
718	5	6	2	2	2	2	6	6	3	2	2	1	5	5	2
719	6	7	5	3	2	1	5	6	5	5	5	3	4	3	5
720	3	2	4	4	1	1	1	4	4	1	4	1	1	4	3
721	6	6	5	4	2	2	7	7	5	1	2	2	7	2	1
722	5	5	4	4	2	2	3	3	3	2	2	1	5	3	2
723	5	7	4	2	2	2	5	5	2	4	2	2	6	1	1
724	7	7	4	2	1	1	6	7	3	4	5	2	7	2	2
725	6	6	5	1	5	4	6	6	1	4	1	1	1	1	1
726	6	4	4	3	2	2	4	4	4	4	3	2	6	3	3
727	5	4	6	4	4	2	4	5	5	2	4	2	2	4	2
728	7	6	4	2	3	4	5	1	3	4	5	3	5	4	4
729	7	7	1	2	4	4	6	6	2	2	2	2	7	4	2
730	7	6	2	4	2	2	7	7	4	3	4	3	7	4	7
731	6	4	3	4	4	1	4	5	5	4	4	2	5	4	1
732	7	7	1	5	1	1	7	7	1	1	2	1	5	1	1
733	3	6	4	6	1	2	6	6	5	1	3	1	7	4	2
734	5	6	2	5	4	2	5	6	3	2	2	2	5	2	2
735	2	4	5	4	6	6	5	6	6	2	2	2	4	4	2
736	4	5	4	2	3	2	5	6	5	4	2	4	4	4	3
737	3	7	7	6	2	7	5	7	7	4	6	4	6	3	3
738	4	5	4	4	4	5	5	6	4	3	2	2	6	2	2
739	7	6	2	1	2	2	7	7	1	1	5	2	7	1	2
740	4	4	4	4	4	4	4	4	4	4	4	4	4	4	4
741	2	6	5	3	2	2	6	6	2	4	4	2	5	5	2
742	3	2	5	6	1	2	3	4	4	4	4	4	4	4	4
743	6	6	2	3	4	2	6	6	1	3	5	4	6	2	3
744	3	4	1	1	2	1	4	4	4	2	1	1	4	2	1
745	7	7	5	4	1	2	6	6	5	1	4	1	6	3	1
746	2	6	3	2	2	3	2	6	2	5	4	2	6	2	1
747	7	7	4	3	3	3	6	7	1	4	4	3	4	2	4
748	2	6	3	6	5	2	6	6	6	6	3	1	6	6	5
749	6	6	2	5	3	2	6	5	3	4	4	2	6	2	3
750	6	4	4	4	3	2	3	7	4	1	1	2	7	1	6
751	5	6	2	3	5	6	6	6	6	3	2	3	5	2	3
752	7	7	5	1	6	3	6	7	4	4	3	3	6	2	5
753	7	2	2	2	4	2	6	6	2	2	5	2	6	2	2
754	2	6	4	4	2	2	4	4	2	2	2	2	2	4	2
755	6	7	5	3	1	1	7	7	5	5	5	1	4	1	2
756	7	7	2	2	5	2	7	6	5	4	2	2	6	2	2
757	6	7	3	1	1	1	7	7	1	7	1	1	6	1	3
758	4	3	3	4	3	3	3	4	3	4	3	4	3	4	3
759	6	6	4	1	1	2	5	6	2	2	2	1	6	2	2
760	6	6	4	2	3	2	7	7	2	3	4	1	1	2	2
761	5	5	6	4	6	2	5	5	3	3	2	5	6	2	3
762	6	6	3	2	2	2	3	5	5	1	3	1	5	4	6
763	2	2	4	2	4	2	3	4	2	1	2	2	3	4	2
764	2	6	4	2	2	1	4	6	4	1	4	1	2	2	3
765	3	3	2	2	3	2	3	3	3	3	4	4	4	4	4
766	6	5	3	2	2	5	6	6	4	4	6	6	6	3	6
767	6	3	5	5	5	4	6	6	5	5	3	3	6	3	4
768	6	6	7	5	3	2	6	6	6	5	4	4	6	6	5
769	4	6	5	4	2	3	5	5	6	2	2	4	6	5	2
770	2	5	5	4	2	2	2	4	4	4	4	2	5	3	3
771	6	7	4	5	4	1	5	5	7	4	5	2	4	3	7
772	5	5	5	5	2	2	6	6	4	4	3	2	5	3	2
773	1	5	6	6	1	1	6	5	5	5	2	1	3	5	4
774	6	2	5	4	2	2	5	5	5	1	2	2	6	4	2
775	6	5	2	5	6	5	6	5	5	2	1	1	7	5	5
776	6	5	3	3	3	5	6	7	3	3	2	5	6	2	2
777	6	3	5	6	6	5	5	6	7	4	6	4	6	7	7
778	5	5	4	3	2	2	5	5	4	4	5	3	6	3	5
779	4	5	3	3	2	4	5	5	4	5	6	3	6	3	5
780	2	5	5	5	3	2	4	6	6	2	4	3	5	5	5
781	3	5	4	7	7	3	5	6	6	5	5	1	5	6	2
782	5	4	2	1	2	2	4	6	2	1	2	2	2	2	3
783	4	1	4	4	4	1	4	7	1	1	1	1	4	2	1
784	5	4	6	4	5	2	4	4	3	2	4	2	6	2	2
785	5	6	2	6	5	6	5	5	5	4	4	4	4	4	6
786	5	6	4	5	5	3	6	6	5	4	5	4	5	2	7
787	7	1	1	2	1	1	7	6	4	2	3	1	6	2	2
788	5	6	6	2	5	5	5	7	5	5	3	5	6	5	3
789	5	6	2	7	7	4	6	5	6	2	7	4	7	4	6
790	3	3	3	4	6	7	5	7	7	3	4	6	5	6	6
791	5	2	6	2	1	5	5	5	1	2	5	1	6	2	1
792	5	6	2	4	4	5	6	7	4	4	4	3	5	3	3
793	5	6	5	5	2	4	5	4	4	2	6	5	4	4	4
794	7	1	1	5	1	1	6	7	1	1	6	1	7	1	7
795	2	2	2	2	2	2	5	5	5	5	5	5	5	5	5
796	2	6	2	4	6	3	6	7	6	6	2	6	3	5	5
797	7	7	1	1	1	1	7	7	6	2	6	1	6	1	7
798	2	7	2	2	2	2	6	6	6	2	2	2	6	2	4
799	2	7	3	2	1	2	7	7	1	4	1	2	2	4	1
800	7	6	4	5	1	1	7	7	7	4	7	3	6	6	7
801	2	5	6	6	1	1	2	5	6	2	6	1	1	6	4
802	2	6	4	3	1	1	4	7	7	7	5	1	1	7	7
803	6	6	4	3	5	2	6	5	5	3	7	4	7	4	4
804	3	6	7	6	3	1	6	6	5	4	2	6	6	5	2
805	5	7	3	5	4	4	6	7	4	5	5	5	7	3	5
806	5	7	5	5	7	5	7	7	5	6	5	3	6	3	4
807	5	6	2	2	2	1	6	6	5	3	5	2	6	2	2
808	2	6	6	5	2	3	3	5	3	2	4	2	7	4	4
809	4	2	2	4	2	3	4	5	3	5	2	2	3	2	1
810	6	4	3	2	6	4	1	1	2	1	2	2	6	2	2
811	6	5	4	2	1	5	5	4	4	5	3	1	6	3	1
812	5	6	3	5	2	5	5	7	1	1	1	5	1	6	5
813	2	5	4	1	4	1	5	4	4	4	1	1	2	6	1
814	1	5	5	6	5	1	2	2	5	2	6	6	4	5	5
815	3	6	2	4	1	1	5	5	2	2	1	1	4	5	1
816	5	6	3	5	5	4	5	6	5	3	5	3	5	5	3
817	7	7	1	1	5	5	6	7	2	2	5	5	6	2	6
818	4	6	4	5	4	4	2	4	6	4	2	1	5	2	1
819	4	5	5	3	5	3	5	3	4	5	4	4	3	5	3
820	6	6	3	4	5	4	6	5	5	4	5	2	6	4	5
821	7	7	1	2	7	5	7	6	5	3	1	5	7	1	6
822	4	5	4	4	4	4	5	5	4	4	4	4	5	4	4
823	6	6	2	2	2	4	6	6	4	6	5	2	6	2	4
824	7	7	5	7	6	3	6	6	3	6	2	5	7	2	4
825	2	4	2	2	1	1	4	4	4	4	1	1	5	1	1
826	4	3	2	2	1	1	6	6	4	1	5	1	6	4	4
827	6	6	4	3	5	4	6	6	4	2	4	5	5	2	6
828	6	6	3	5	1	2	6	5	4	4	5	6	7	1	3
829	6	6	6	5	1	2	4	4	4	6	2	1	4	2	5
830	7	6	4	6	2	6	7	6	7	2	7	5	6	7	7
831	5	7	6	2	2	2	6	4	6	4	2	2	7	6	6
832	5	6	5	6	2	4	6	5	4	2	5	4	5	5	6
833	4	7	5	3	4	2	6	6	7	5	6	2	7	4	4
834	6	7	4	2	2	2	5	7	3	2	1	2	6	3	1
835	6	6	4	5	2	2	6	6	5	2	2	2	7	5	2
836	5	6	4	2	5	2	5	7	7	1	4	2	5	2	5
837	2	6	2	6	1	1	6	6	6	2	4	1	2	2	6
838	4	6	4	4	2	2	4	5	5	4	5	4	3	5	4
839	2	6	4	2	5	2	6	7	6	5	3	2	6	1	6
840	5	6	1	3	5	5	1	4	4	1	4	5	6	3	6
841	6	6	6	2	2	2	6	6	6	2	5	5	6	2	2
842	5	6	4	3	2	2	5	6	4	2	2	1	6	1	2
843	2	6	4	4	5	2	5	6	3	2	2	1	3	4	4
844	7	7	1	1	1	1	7	7	4	6	1	1	7	1	1
845	6	6	4	5	3	1	6	6	6	5	6	2	6	5	6
846	6	6	2	5	6	7	6	5	5	5	3	5	7	5	2
847	4	6	2	4	4	6	4	5	5	4	2	2	4	4	4
848	2	4	1	4	4	1	4	6	4	4	4	1	6	4	1
849	6	7	7	5	7	7	7	7	4	2	5	7	7	3	5
850	3	7	3	5	1	3	7	3	7	2	4	2	3	3	6
851	6	6	6	1	5	3	7	7	5	3	6	4	7	5	5
852	5	6	4	2	5	3	2	5	3	2	3	3	6	2	6
853	1	6	7	7	1	2	1	1	6	7	6	1	1	6	6
854	4	3	6	2	6	6	6	6	1	5	3	5	5	6	6
855	6	6	4	6	3	2	7	6	7	5	7	3	6	3	6
856	5	7	7	7	5	6	6	6	7	7	7	1	7	7	7
857	6	6	1	4	1	2	4	6	3	1	2	1	6	2	6
858	6	6	5	3	5	2	7	7	6	4	1	1	7	2	5
859	7	7	7	7	7	7	7	7	7	7	7	7	7	7	7
860	3	6	2	1	1	4	3	5	5	1	2	1	6	1	7
861	4	5	1	4	1	1	1	5	3	1	1	1	5	1	1
862	2	2	5	2	1	1	3	5	2	2	2	1	1	5	5
863	2	6	4	2	1	2	6	6	5	2	3	2	5	4	2
864	5	5	2	4	2	1	5	5	4	4	5	1	6	2	5
865	3	6	5	4	2	4	6	6	6	3	4	4	6	2	3
866	7	7	7	7	7	7	7	7	7	1	7	1	7	5	1
867	6	7	6	6	6	6	6	6	6	5	5	6	6	5	6
868	5	4	3	3	4	3	5	5	3	5	5	4	4	3	4
869	5	7	4	4	1	1	4	5	4	1	4	1	5	5	4
870	5	7	2	2	1	3	6	7	4	1	4	1	7	2	1
871	6	6	4	3	2	2	6	6	4	4	2	2	7	1	2
872	2	7	3	3	3	2	7	6	6	4	5	3	5	5	2
873	2	6	4	3	1	1	5	6	4	2	4	1	2	4	4
874	6	6	4	4	3	4	4	4	6	6	4	6	4	4	5
875	6	6	2	4	2	4	6	6	4	4	4	4	6	2	2
876	5	7	7	6	4	2	7	6	4	2	2	1	5	4	3
877	6	6	4	2	2	2	6	6	4	2	2	2	6	4	4
878	6	5	2	1	1	1	7	6	2	2	1	2	7	2	1
879	2	5	5	2	3	2	7	7	7	2	7	2	6	5	7
880	6	6	3	2	6	6	6	6	4	2	2	2	6	4	2
881	6	4	2	5	3	6	6	6	6	2	6	6	6	6	5
882	5	5	3	5	4	3	4	4	7	5	6	4	5	5	5
883	2	1	6	2	2	2	5	6	6	2	2	2	2	5	2
884	1	5	7	3	2	3	4	6	7	5	5	1	1	7	6
885	6	7	4	2	3	5	4	6	4	6	6	2	7	4	3
886	1	5	2	5	3	2	4	4	5	5	6	3	4	5	4
887	5	6	6	2	2	3	4	6	6	2	4	2	6	5	2
888	2	6	5	2	5	2	4	7	5	2	4	2	6	2	5
889	4	4	2	3	1	2	7	7	5	2	4	3	7	4	7
890	1	6	5	7	3	5	3	2	1	1	2	3	4	5	6
891	5	6	5	5	1	2	5	6	5	5	1	1	6	2	5
892	3	5	5	2	5	1	2	3	4	2	2	1	5	5	5
893	6	7	6	5	2	3	5	6	4	1	5	5	5	3	5
894	5	5	6	4	1	1	2	4	4	6	4	5	5	6	4
895	7	6	2	6	1	6	6	6	2	1	5	1	6	2	5
896	5	5	4	7	3	5	5	7	3	1	4	2	5	2	6
897	5	6	5	4	2	2	5	6	5	3	3	2	6	5	4
898	6	5	5	5	4	4	4	5	4	5	4	5	6	5	4
899	6	5	5	5	2	2	5	6	2	4	4	1	5	2	5
900	7	7	2	5	4	2	6	7	7	6	6	2	6	6	6
901	7	7	5	6	6	5	6	6	5	4	5	6	7	5	7
902	6	7	4	4	7	5	5	2	6	2	5	4	7	2	5
903	5	6	5	3	3	2	5	6	5	3	5	5	6	5	5
904	6	7	1	6	5	3	7	7	6	5	1	4	7	2	5
905	2	6	2	2	4	2	5	6	4	2	2	2	2	3	3
906	6	5	4	4	6	5	5	4	3	5	5	6	7	3	4
907	6	6	2	5	4	2	6	6	2	3	3	2	6	5	3
908	1	5	6	7	2	1	5	6	7	4	5	1	1	6	5
909	5	4	5	5	5	3	4	6	4	5	5	4	4	4	4
910	6	6	2	3	2	5	6	6	5	5	4	1	6	2	2
911	2	4	3	1	1	2	6	5	5	5	2	2	6	6	6
912	5	7	2	6	1	5	7	6	5	4	5	1	3	4	5
913	6	6	4	4	3	2	6	7	5	5	6	2	6	2	2
914	5	7	6	5	2	2	5	7	3	2	2	1	6	3	5
915	5	4	2	2	4	2	5	6	3	5	4	2	2	4	4
916	4	6	6	6	2	2	5	6	6	5	2	2	4	5	3
917	6	7	4	4	7	4	7	7	4	5	4	1	5	2	6
918	6	2	5	2	2	3	7	7	2	1	2	2	6	1	2
919	2	3	3	3	1	2	4	6	2	3	2	1	3	5	3
920	6	4	3	6	3	4	5	7	4	6	4	2	6	3	4
921	6	6	3	1	1	4	5	6	3	6	2	5	7	5	1
922	3	6	4	4	4	4	4	6	6	5	2	2	6	6	6
923	1	4	6	5	2	1	2	4	7	4	2	1	7	4	7
924	2	6	2	3	2	2	7	7	6	6	6	2	1	3	3
925	5	6	2	4	1	2	5	4	7	7	6	6	2	3	7
926	1	2	4	1	2	2	3	6	2	3	3	2	6	3	2
927	5	6	4	5	2	2	6	6	4	1	5	3	6	3	5
928	6	6	2	3	2	2	6	7	2	2	1	1	6	3	5
929	3	6	5	5	2	5	5	6	6	6	5	2	6	3	5
930	5	7	1	4	5	1	6	6	6	3	4	1	6	1	4
931	1	4	1	4	1	1	1	4	4	4	4	1	4	4	4
932	2	3	3	3	3	4	4	4	3	3	3	3	3	2	3
933	4	4	1	5	4	5	3	7	6	1	4	3	3	4	4
934	5	5	2	4	2	2	6	6	6	1	4	1	6	2	2
935	2	6	3	3	2	2	5	5	3	3	2	2	5	3	2
936	6	6	2	1	3	2	7	5	4	2	2	2	6	4	1
937	5	2	4	5	5	1	7	7	7	1	7	1	4	5	7
938	2	6	2	4	6	5	6	6	2	5	3	2	6	2	5
939	1	3	4	5	1	3	5	4	4	6	3	2	2	4	4
940	5	1	2	7	6	1	7	6	6	1	2	1	7	4	1
941	7	7	1	4	4	7	4	5	4	1	4	5	7	3	4
942	1	2	5	4	5	4	4	4	6	4	3	5	2	4	4
943	5	7	4	2	5	1	7	6	2	1	1	1	7	2	1
944	4	7	5	4	2	2	5	7	5	4	3	1	5	2	4
945	2	5	2	5	2	1	5	7	7	5	5	1	5	6	4
946	6	6	4	4	5	3	5	6	5	2	5	2	7	2	2
947	6	5	4	4	3	2	4	5	4	4	6	3	6	3	6
948	6	6	5	2	2	1	6	5	4	2	4	2	7	6	3
949	2	6	5	5	5	3	4	5	6	4	5	3	2	6	6
950	6	6	4	5	2	2	6	6	5	4	4	1	4	2	2
951	6	7	5	2	2	2	5	6	2	2	5	2	7	2	5
952	6	4	4	2	1	4	6	6	4	4	5	1	7	1	1
953	4	4	4	4	3	5	5	7	2	5	1	1	6	2	1
954	6	7	5	4	3	2	7	6	3	2	5	5	6	6	4
955	6	6	4	6	2	2	6	6	4	6	4	5	6	6	5
956	6	6	4	2	1	1	3	6	1	2	1	1	4	7	6
957	6	7	2	1	5	2	4	6	4	2	1	1	7	1	4
958	6	6	2	3	4	3	5	6	4	3	4	4	3	2	5
959	2	4	5	3	6	2	5	4	1	5	3	2	3	6	5
960	5	2	5	4	2	1	7	7	5	2	3	1	6	5	2
961	2	4	6	4	5	3	4	5	4	4	4	5	5	4	5
962	1	7	4	6	2	2	4	6	6	6	4	2	7	6	7
963	2	7	4	5	1	1	7	6	3	2	1	1	7	1	3
964	7	5	2	1	2	3	5	4	5	3	1	6	4	3	2
965	4	6	6	3	2	2	6	6	6	4	6	2	6	2	6
966	7	7	3	3	6	1	7	7	7	4	3	1	7	5	7
967	1	4	6	5	2	2	6	6	7	2	6	6	6	4	5
968	6	7	7	1	1	1	7	7	7	4	1	1	7	7	1
969	2	4	1	1	1	1	6	6	2	1	4	1	1	7	4
970	6	6	2	2	5	3	2	2	2	2	4	2	6	2	3
971	6	7	5	2	3	4	4	5	4	1	5	2	6	4	2
972	7	7	4	2	1	1	7	7	1	4	4	1	7	2	4
973	6	5	6	7	2	4	7	7	4	4	6	4	4	5	4
974	5	6	5	4	3	3	5	7	3	5	5	4	6	3	5
975	6	7	7	7	7	1	6	7	7	7	7	4	2	6	7
976	6	7	3	6	2	6	7	7	1	2	2	2	7	3	2
977	7	7	2	2	2	1	7	7	3	3	1	1	7	1	1
978	5	6	6	6	6	6	6	5	5	5	5	5	6	5	5
979	5	6	7	6	1	7	6	6	6	2	7	2	6	6	7
980	4	5	4	6	1	2	4	7	2	2	2	2	4	4	2
981	7	7	2	2	5	3	6	6	7	2	5	6	6	1	5
982	4	4	5	5	6	5	5	7	5	4	4	3	6	4	5
983	6	6	6	6	2	2	6	7	7	7	7	6	6	7	6
984	3	6	4	5	3	1	5	6	5	2	6	6	6	2	7
985	3	5	2	5	2	3	7	4	2	5	2	1	3	3	4
986	2	6	6	5	6	5	6	6	3	5	5	2	6	3	3
987	5	6	1	1	1	4	1	6	1	1	1	1	3	1	4
988	6	6	6	6	2	2	6	6	7	2	6	2	2	6	6
989	6	7	1	4	3	2	6	5	5	3	3	2	5	3	3
990	6	6	3	4	5	5	6	7	6	3	6	5	6	2	2
991	6	6	6	7	6	5	2	5	5	6	6	7	7	4	5
992	1	3	7	7	1	1	1	4	7	2	2	1	2	6	2
993	6	7	5	5	3	5	5	5	6	6	2	2	5	2	6
994	4	6	7	2	1	1	3	7	4	5	1	1	2	2	5
995	5	7	4	3	2	4	5	6	2	2	6	2	7	3	6
996	7	6	2	2	5	2	4	5	2	2	5	3	6	4	3
997	3	6	4	5	4	1	3	3	5	4	5	2	5	4	6
998	6	6	2	2	2	5	7	6	6	2	2	6	6	2	5
999	7	7	1	1	5	6	6	5	3	2	3	4	7	2	1
1000	6	6	5	7	2	1	4	6	5	2	4	1	7	5	4
1001	4	3	3	3	2	2	4	4	3	3	1	1	3	4	2
1002	6	6	3	2	1	5	5	6	5	5	2	2	6	2	5
1003	3	4	4	6	3	2	5	6	4	3	5	3	2	2	6
1004	5	6	1	1	1	1	6	6	1	1	1	1	6	5	6
1005	3	6	1	2	3	5	5	5	4	1	2	3	5	4	2
1006	2	6	2	5	1	3	6	7	5	5	2	2	6	2	1
1007	2	3	5	4	7	7	7	7	2	6	1	3	5	5	5
1008	2	5	4	4	2	3	4	3	5	5	4	3	5	5	5
1009	3	6	6	5	5	5	6	6	3	3	2	1	3	5	2
1010	3	6	7	6	2	4	6	6	5	1	2	1	5	3	2
1011	6	7	6	5	4	5	7	7	5	2	7	2	7	5	5
1012	6	3	1	5	5	3	6	7	6	4	5	2	6	2	6
1013	4	4	3	5	2	2	7	7	4	1	5	5	7	4	4
1014	6	4	3	6	2	1	7	7	4	1	5	5	7	4	4
1015	2	5	4	7	4	5	4	6	3	2	4	1	3	4	5
1016	5	2	2	2	7	2	2	4	6	1	3	5	5	2	7
1017	5	6	6	4	3	2	6	6	5	4	4	2	5	5	2
1018	6	4	1	4	2	5	7	7	2	3	4	1	4	3	2
