# Supplementary material for: Validation of the Argentine version of the epistemic trust, mistrust, and credulity questionnaire
Source: PLoS One. 2024 Oct 3;19(10):e0311352. doi: 10.1371/journal.pone.0311352 (PMC11449354; doi:10.1371/journal.pone.0311352)
Supplement: S2 Table — (CSV) [file pone.0311352.s003.csv]

ID	Trust	Mistrust	Credulity	RFQ_mean	Anxioux_attachment	FearfulAvoidant_attachment	Emotional_abuse	Physical_abuse	Sexual_abuse	Emotional_neglect	Physical_neglect	HSCL
1	5,4	4	2	2,125	2	2,66666666666667	1,2	1,2	1	2	1,66666666666667	2,72727272727273
2	2	3	3	2,25	2,33333333333333	2,16666666666667	2,6	2,6	2	3,6	4	3
3	6,4	4	1,6	3,375	3,33333333333333	2	1	1	1	2	1	2,36363636363636
4	6	4	4	2,625	1,33333333333333	3,33333333333333	1,2	1	1	1	1	1,72727272727273
5	4,4	4,8	5,2	3,375	2	2	4	1	1	2,6	2,33333333333333	1,45454545454545
6	5,6	4,6	1,8	3,25	1,33333333333333	1,33333333333333	1	1	1	1	1	2
7	5	4,4	3,8	2,5	1,66666666666667	1,66666666666667	1,2	1	1	1,8	1	1,90909090909091
8	6	5,8	3,2	5,75	2,33333333333333	2,66666666666667	1,4	1	1	1	1,66666666666667	2,09090909090909
9	6,8	2,6	2,2	2,375	1,66666666666667	2,66666666666667	1	1	1	1	1	1
10	4,2	3,6	1,8	3,75	1,66666666666667	1,5	1,2	1,4	1	1,8	1,33333333333333	1,45454545454545
11	4,6	4	4,4	3,5	2,66666666666667	2,83333333333333	3,2	1,2	1,2	3,2	2	2,90909090909091
12	5,4	3,8	3	2,125	1	1,66666666666667	1,6	1	1	1,4	1,33333333333333	1,54545454545455
13	4,2	4,6	4,4	3,75	3,66666666666667	3	3,2	3,4	3,4	3,2	2,66666666666667	3,27272727272727
14	2,4	2,4	2,4	3,75	2,66666666666667	2	3,6	3,6	3,6	2,4	3	2,18181818181818
15	4,2	3,4	3,8	4,5	3,66666666666667	3,16666666666667	2	2,6	1,2	3,6	4	2,54545454545455
16	3,4	5,4	2,8	4,125	2,66666666666667	2,16666666666667	2	1	1	2	1	2,72727272727273
17	3,6	3,2	3,2	3,25	2,33333333333333	2,16666666666667	3	3,2	3,4	2,6	3	3
18	4,2	5,2	2,6	3,75	2	2,16666666666667	1,6	1	1	1,6	1	2,18181818181818
19	4,8	4	3,4	2,75	2	2,16666666666667	1	1	1	2	1,66666666666667	1,18181818181818
20	6,4	4	4	3,75	2,66666666666667	2	1,8	1,8	2,8	1,6	1,33333333333333	2,27272727272727
21	4,8	3	2,6	1,875	1,66666666666667	1,66666666666667	2,6	3,4	1	3	1,33333333333333	1,27272727272727
22	5,2	5	4,8	4,75	3,33333333333333	2,66666666666667	3,6	1,6	1	3,2	3,66666666666667	2,72727272727273
23	5,8	4,2	5,2	4,875	4	2,66666666666667	3,2	1,8	3	3,8	4,33333333333333	2,81818181818182
24	5	3,8	4	5,125	2,33333333333333	2,83333333333333	1,4	1	1	1,6	1,33333333333333	3,27272727272727
25	5	4,8	2,4	4,25	1,33333333333333	1,83333333333333	1	1	1	1,8	1	1,72727272727273
26	5,4	3,6	2,2	4,375	1,66666666666667	2,16666666666667	2,2	1	1	2,2	2	1,72727272727273
27	6,4	5,6	5,2	3,75	2,66666666666667	3,66666666666667	2	1,6	1	1,2	2,33333333333333	2,36363636363636
28	6,4	6,4	6,2	5,25	2,33333333333333	2,33333333333333	3	2,4	1	3	2	1,72727272727273
29	3,4	5,6	3,4	3	2	2,33333333333333	3,4	1,6	1	4	3	2,72727272727273
30	6,2	2,8	3,4	4,375	2	1,16666666666667	2	1,4	1	1,8	1	1,72727272727273
31	4,4	6	1,8	1,625	1,66666666666667	2,66666666666667	1	1	1	1	1	1,81818181818182
32	4,2	5,2	4	3,5	2,66666666666667	2,83333333333333	3,8	1,8	1,2	4	3	2
33	4	3,8	3,8	2,875	3	2,33333333333333	1,2	1	1	1,4	1	1,27272727272727
34	5,6	5	3,8	4	3,33333333333333	2,66666666666667	2	1,2	1	1,4	1	1,90909090909091
35	5,6	4	2,2	2,625	1	1	1	1	1	1	1	1,27272727272727
36	6	4,2	3,4	4,25	2,33333333333333	2,33333333333333	1,4	1,2	1,4	1	3	1,90909090909091
37	5,4	5,8	3,6	3,875	2,33333333333333	2,83333333333333	1,2	1,2	1	2,8	2	2,18181818181818
38	5	5,4	5	3,875	2,66666666666667	3,16666666666667	1,2	1	1	1	1	2,27272727272727
39	5,6	4,4	3,8	3,125	1,66666666666667	2,33333333333333	1,2	1	1	2	2	1,27272727272727
40	2,2	2,4	3,6	3,625	2,33333333333333	2,16666666666667	3,2	1,8	1	2	1,33333333333333	1,81818181818182
41	4,6	4,6	3,6	2	2,66666666666667	2,16666666666667	1,4	1,6	1	2	1,33333333333333	1,54545454545455
42	6,6	4,4	4	5,25	2,33333333333333	2,5	3,6	2,6	3,4	3,2	2,33333333333333	3
43	7	4,8	2,2	3,375	2,66666666666667	2,33333333333333	2,4	1,4	1	1,6	1	2
44	5,8	5,4	4	2,75	2,66666666666667	1,83333333333333	1	1	1	1	1	2,72727272727273
45	4,6	4,4	4,6	4,5	1,66666666666667	2,16666666666667	1,6	1	1	1	1	1,36363636363636
46	4,8	2,8	2,6	2,25	1	1	2	1,6	1	1,8	1	1,27272727272727
47	4,2	6,2	3,6	5,5	3	2,5	1,6	2	1	1,2	1	1,63636363636364
48	4,6	3,6	2,8	3,5	2,66666666666667	2,16666666666667	3	3,8	3,6	2,8	2,33333333333333	2,27272727272727
49	4,2	4,8	3,2	4,375	2,33333333333333	1,83333333333333	1	1	1,4	1,8	1	3,09090909090909
50	6,8	4,4	5	5,125	2,66666666666667	2,33333333333333	3	1	1	3,2	1,33333333333333	2,18181818181818
51	5,8	3,8	2,8	3,625	1,33333333333333	1,33333333333333	1	1	1	1,6	1,33333333333333	1,09090909090909
52	4,6	3,6	2,6	2,375	1	1,5	1	1	1	1	1	1,81818181818182
53	4,4	5,6	2	1,625	1,33333333333333	1,66666666666667	1	1,4	1	1	1	1,18181818181818
54	1,2	1,2	1,6	4,5	2	1	1,6	1	1	2,4	1,66666666666667	1,27272727272727
55	2,2	4,8	1	2,125	1,66666666666667	3	5	4,6	2,2	5	3,66666666666667	2,09090909090909
56	4,6	3,8	3,4	2,375	1	1,33333333333333	1	1	1	1,6	1	2
57	5,2	5	4,4	3,625	2	2,66666666666667	2,6	1,4	5	3	3,33333333333333	2,36363636363636
58	2,6	3,8	1	1,625	1,66666666666667	3	1	1	1	1,4	1	1
59	4	4	2	2,5	2	2	2,4	1	1	2,2	1	1,81818181818182
60	4,2	5	4	2,875	2,33333333333333	2,5	1,2	1,2	1	1,4	1,66666666666667	1,27272727272727
61	6,4	2,8	2,6	3,125	1,66666666666667	1,16666666666667	1,6	1,6	1,2	2,6	1	1,63636363636364
62	5	3,4	2	2,75	1	1,83333333333333	1,6	2,2	1	1,4	1	1,27272727272727
63	5,4	3,8	1,4	2	1	1,33333333333333	1	1	1	1,8	1	1,18181818181818
64	5,2	5,4	2	3	1,66666666666667	2,5	1	1,6	1	2,4	1,66666666666667	1,54545454545455
65	5,2	5,2	4	3,75	2,33333333333333	2,66666666666667	1,2	1,4	1,6	1,8	2	1,27272727272727
66	4,4	5,6	2,4	4	1,66666666666667	2,33333333333333	1	1	1	1,6	2,33333333333333	1,45454545454545
67	4,6	4	4	4,25	2	2,66666666666667	1,4	1	1	1,8	1,33333333333333	1,45454545454545
68	5,4	4,6	2,8	2,625	2	2,5	2,8	1,4	1,8	3,6	2	1,36363636363636
69	4,2	3,6	2,8	2,625	2,33333333333333	1,66666666666667	1,2	1	1	1,6	1,33333333333333	2,18181818181818
70	4	5,2	2,8	5	2,66666666666667	2,83333333333333	3,4	2,8	2,8	2,4	2	2,09090909090909
71	4,8	4	3	2,125	1	2,16666666666667	1	1	1	1	1	1,45454545454545
72	3	3	3	3,25	2	2	2,6	2,6	1	2,8	3,33333333333333	2,27272727272727
73	4,6	5	2,2	2,875	2,33333333333333	2,83333333333333	2,4	1	1	1,4	2,33333333333333	2
74	5	5,4	3,4	3,875	2,66666666666667	2,5	2,6	3,2	2,2	1,6	1,33333333333333	1,27272727272727
75	2,8	5	2,2	1,25	1,33333333333333	1,33333333333333	2,6	1	1	3	1,66666666666667	1,72727272727273
76	6,4	4	1,4	1,75	1	1,66666666666667	1	1	1	1,2	1,66666666666667	1,09090909090909
77	5,4	4,8	2,8	3,25	1,66666666666667	1,83333333333333	1,4	1	1	1	1	1,63636363636364
78	5	5	4,6	2,5	2	2	3	1,2	1	3,4	2,33333333333333	1,90909090909091
79	2	3,2	1	1,25	1,33333333333333	2,16666666666667	1	1	1	2,6	1,33333333333333	1,09090909090909
80	4,8	4	3	3	2,33333333333333	2,33333333333333	1,2	1	1	1,2	1,33333333333333	1,36363636363636
81	5	5,6	3,8	4,75	2,66666666666667	3	2,2	1,6	1	3,2	2,33333333333333	2,81818181818182
82	3,8	4,4	3,8	3,375	3	2,66666666666667	2,6	2,8	2,6	3,6	2,66666666666667	2,81818181818182
83	4,6	6	2,2	4,75	2	2,83333333333333	1,2	1	1	1	1	3,18181818181818
84	5,8	4,4	4,2	3,375	2,33333333333333	2,5	1,8	1,2	1	1,8	1,33333333333333	1,72727272727273
85	5,8	5,4	5,6	4,375	4	2,83333333333333	4,6	1	1,2	4	4	3,18181818181818
86	5	4,8	3,8	4,375	2,33333333333333	2,33333333333333	1	1	1	1,6	1	2
87	6,6	4,8	5,8	6,25	2	1,5	1	1	1	1	1	2,27272727272727
88	5	5,6	3	4	3	2,5	2,4	1	1	1,8	1,66666666666667	2,36363636363636
89	6	5	2	3,875	3	2,16666666666667	1	1,2	1	1,4	1	3,18181818181818
90	5,4	4,2	6	3,125	2,66666666666667	3	4	2	3	2,8	2,33333333333333	3
91	6	4,6	2,8	2,5	1,66666666666667	1,83333333333333	1	1	1	1	1	1,54545454545455
92	5,2	4	2,2	2,5	1,33333333333333	1,33333333333333	1	1	1	1	1	1,27272727272727
93	5,8	3,4	3,8	4	2,33333333333333	1,66666666666667	1,8	1	1	2	1,66666666666667	1,72727272727273
94	4,8	6,2	2,8	2,75	4	3,5	1,2	1,2	1	1,6	1	1,81818181818182
95	5,2	4,4	3,4	4,375	2,66666666666667	2,66666666666667	1,4	1	1	2,2	2	2,09090909090909
96	4,8	4,8	4,2	4	2	2	1,8	1,2	1	2	1,33333333333333	2,36363636363636
97	5,2	4,6	2	2,875	1,33333333333333	3,33333333333333	1,2	1	1	1,2	1	1,18181818181818
98	2	2	2	2	2	2	2	2	2	4	3,33333333333333	2
99	5,4	4,2	2	1,75	1,33333333333333	1,5	1,6	1	1	2,2	1,66666666666667	1,36363636363636
100	5,6	4	1,6	2,875	2,66666666666667	2	2,4	1,2	1,2	1,6	2,33333333333333	1,81818181818182
101	6	3,6	3,2	2,875	1	1,16666666666667	1,4	1	1	1,8	1	1,54545454545455
102	5,4	4	3,2	2,75	1,33333333333333	3,16666666666667	1,2	1	1	1,2	1	1,45454545454545
103	5,6	4	1,6	3,75	2	2,33333333333333	1	1	1	1,8	2,66666666666667	1,18181818181818
104	4,8	5	3,6	4,25	3	2,66666666666667	2,6	1,6	1	4	1,66666666666667	2,27272727272727
105	3,8	3	1	2,375	1,33333333333333	1,16666666666667	1,4	1	1	2	1	1,36363636363636
106	6	3,2	1,8	2,75	1	1,16666666666667	1	1	1	1	1	1,72727272727273
107	6,2	4	1,4	3,125	2,66666666666667	2,66666666666667	2	1,4	1	3,4	3	2,18181818181818
108	2,4	4	1,4	2,875	1,66666666666667	1,33333333333333	1	1,2	1	1,4	1	1,27272727272727
109	4	3,6	4	3,125	1,33333333333333	1,5	2	1,4	1	3,8	2,66666666666667	1,27272727272727
110	7	5,8	6,4	4,625	2,33333333333333	3,66666666666667	1	1	1	1	1	1
111	4	4,4	2,4	2,5	2	1,5	1	1	1	1,4	1	1,63636363636364
112	4,2	4,4	4,6	2,875	2	2,66666666666667	1,2	1,2	1	4,2	3,33333333333333	1,81818181818182
113	5,8	4,6	2,2	4,875	2,33333333333333	1,66666666666667	1	1	1	1,8	1,33333333333333	2,54545454545455
114	5	4	3,4	1,75	1,33333333333333	1,33333333333333	1,6	1,8	1	2	1,66666666666667	1,54545454545455
115	5,2	5,4	5,2	4,5	2,33333333333333	2,5	2,8	2,6	3	2,8	2,33333333333333	1,90909090909091
116	6,2	4	3,4	2,25	1,33333333333333	1,66666666666667	1,4	1,4	1	2,4	1	1,45454545454545
117	5,6	5,4	4,8	4,5	3	3	1,2	1	1,8	1,4	1	3,36363636363636
118	5,6	5,2	5,4	4,875	1,33333333333333	2,5	3,4	4	1	3,4	4,66666666666667	2,36363636363636
119	5	4	2,4	3	2	1,5	1,8	1,6	1	1,8	1,33333333333333	1,90909090909091
120	5,2	4,4	4,2	4,5	1,66666666666667	3	3,6	2,6	1,4	2,6	2,66666666666667	1,90909090909091
121	6,6	5,4	5,8	5,25	2,66666666666667	2,83333333333333	2,2	1	1	1,8	1	1,90909090909091
122	6	5,6	4,2	4	2	2,16666666666667	2	1,2	1	1,6	3,33333333333333	1,54545454545455
123	4,4	5,2	1,2	1,5	1,33333333333333	2	1	1,2	1	1,4	1	1,72727272727273
124	2,4	2,8	1,8	3	1	1,33333333333333	1,8	1	1	1,2	1	1,36363636363636
125	7	5,8	3,4	4,625	1,66666666666667	2,16666666666667	2	1,8	1,8	4	3	1,90909090909091
126	6,6	3,8	4	4,375	1,66666666666667	1,83333333333333	1	1	1	1	1	1,81818181818182
127	4,6	4,8	3	3,5	2	2,33333333333333	2,8	1	1	3	2,33333333333333	2,09090909090909
128	4,4	5,6	4,6	3,375	2,33333333333333	2,16666666666667	1	1	1	1,6	1	1,63636363636364
129	4,8	4,8	3,2	3,5	2,33333333333333	2,33333333333333	1,4	1	1	1,6	1	2,18181818181818
130	6,6	4,2	2,6	3	2,33333333333333	2	1,2	1	1	1,2	1,33333333333333	1,72727272727273
131	5,2	5,4	3,6	5,25	2,33333333333333	3,33333333333333	1,8	1,4	1	2,2	1,66666666666667	3,27272727272727
132	4,6	4,6	1,8	2,375	2,33333333333333	2,5	1,6	1	1,2	1,8	1	2,54545454545455
133	4	4,6	4,2	4,875	1,66666666666667	2,83333333333333	2,2	1,4	1,4	1,6	1	2,45454545454545
134	4,4	3,8	2,8	3,625	1,66666666666667	3,5	1	1	1	1	1	2,72727272727273
135	5,6	3,8	3,6	2,625	1,33333333333333	1,5	3,2	1	1,6	2,2	1,66666666666667	2,54545454545455
136	3,6	4,2	1	1,75	2,33333333333333	2,5	1	1	1	1,4	1	2,18181818181818
137	5,6	4,6	3,8	3,375	2,33333333333333	2,83333333333333	2,4	1,4	1	1,2	1,66666666666667	2
138	4,2	4,8	3,6	3	3	2,66666666666667	3,2	2,4	1	3,8	3	3,18181818181818
139	4,2	4,2	4,2	4	2	2	2,6	2,4	2,6	3,2	3,33333333333333	1,72727272727273
140	5,8	6,2	3,2	4,75	2	2,33333333333333	1,8	1,4	1	3,2	2,33333333333333	1,54545454545455
141	4,6	4,6	2,4	1,75	1,66666666666667	2,16666666666667	1	1	1	1,4	1	1,45454545454545
142	5	4,4	3,8	4,5	2,66666666666667	2,66666666666667	1,6	1	1	1,6	1	2,72727272727273
143	6	2,4	2,2	2,875	2	1,16666666666667	1	1	1	1	1	1,81818181818182
144	4,6	5,4	2,6	2,625	2	2,5	1,2	1	1	2,8	1,66666666666667	2,09090909090909
145	5,2	3,6	4,6	4,25	3	2,33333333333333	3,2	2,8	1	3	2,33333333333333	3,45454545454545
146	5,4	4,6	4,2	5,625	2,66666666666667	2,66666666666667	3,2	2,6	1	2,6	2,66666666666667	3,18181818181818
147	3,2	4,8	2	2,375	2	2,33333333333333	2,4	1	1	2	1,33333333333333	2,36363636363636
148	4,4	4,4	3,8	2,25	2	2,33333333333333	2,6	1	1	1,4	1	2,54545454545455
149	5,4	5,6	6,2	3,375	1,33333333333333	1,66666666666667	1	1	1	1,6	1,33333333333333	1,63636363636364
150	6,4	6	6	5,25	3,66666666666667	3	3,4	1,4	1,2	2,6	1,66666666666667	3,63636363636364
151	6	3,4	2,8	3,625	2,33333333333333	2	1,4	1	2,2	3	1,66666666666667	1,45454545454545
152	5,6	5,6	2,8	1,875	1	2,16666666666667	1,4	1	1	2,4	3,33333333333333	1,36363636363636
153	4	3,4	2	3,5	1	2,5	1	1	1	1,8	1,66666666666667	1,27272727272727
154	5	4,4	3,4	2,875	2	1,83333333333333	1,8	1	1,2	2,6	2,33333333333333	1,63636363636364
155	4,8	4,2	3	3	1	1,16666666666667	1,4	1,8	1	2,2	1,33333333333333	3,18181818181818
156	5,6	4,4	4,6	6,125	1	2	1,4	1	1	1,2	1	1,54545454545455
157	4,2	4,6	1,6	2,125	2	3	1	1	1	2,6	2	1,63636363636364
158	4	4	4	4,375	3	3	3,4	3	2,4	3,4	3	2,63636363636364
159	1	4	1	1,5	1	1,16666666666667	1,8	1	1	1,8	1	2,18181818181818
160	3,8	3,4	2,4	1,625	2,33333333333333	2	1,6	1,2	1	2,8	1,66666666666667	1,72727272727273
161	6	3,6	2,4	3,5	2	1,33333333333333	1,2	1,2	1	1,4	1	1,63636363636364
162	5	4	2,8	3,625	2,66666666666667	2,33333333333333	1,4	1	2	1,4	1,66666666666667	1,90909090909091
163	3,8	2,6	1,2	1,125	1,33333333333333	1,5	1,2	1	1	1	1	1,45454545454545
164	4,2	6,8	4,2	4,125	2,33333333333333	3,33333333333333	1,4	1,2	1	2,6	1	2,72727272727273
165	4	3,8	3,8	4,25	3	2	2,6	2,6	2,8	2,6	3,33333333333333	2,27272727272727
166	6,4	5,2	4,6	5	2	2	1	1	1	1,4	1	1,63636363636364
167	5,2	5,6	5	4,875	3,33333333333333	3,5	1	1	1	4,8	3,66666666666667	1,18181818181818
168	6	5,2	2	4,25	2	3,83333333333333	1,2	1	1	1,2	1,66666666666667	1,81818181818182
169	5,4	4	4,6	5,25	2	2,33333333333333	1,6	1	1	2,6	2	2,72727272727273
170	4,4	4	3,4	3,125	2	2,16666666666667	1	1,2	1	2,6	2	1,63636363636364
171	5,4	5,6	4,8	4,875	2,66666666666667	3	2,6	3,2	2,2	2,8	3,66666666666667	1,54545454545455
172	5,8	2,8	2	2,25	1,33333333333333	1,5	2	1,2	2,6	1	1	1,09090909090909
173	5,8	3,4	3	3	2,66666666666667	2,16666666666667	1,8	2,4	1,2	2,4	1,66666666666667	2,18181818181818
174	7	7	7	6,125	4	4	1,2	1,8	1	3	1,66666666666667	1,81818181818182
175	4,6	1,6	1	1,5	1	1	1	1	1	1,8	1	1,18181818181818
176	5,6	5	4	4,125	2	2,5	1,8	2,8	1	1,8	2	1,72727272727273
177	4	4	4,4	4,375	1,66666666666667	2,33333333333333	3,6	4,4	1,2	3,6	3	1,45454545454545
178	3,6	4,6	5,2	4,625	3	3,16666666666667	3,4	3,4	4,2	2,2	2	3,27272727272727
179	6,2	6,2	5,6	4,875	3	2,5	3,2	3,6	3,4	3	3,33333333333333	1,45454545454545
180	6,6	3,4	3,4	3,875	1,66666666666667	2,16666666666667	1	1	1	1	1	1,27272727272727
181	6,2	4,6	2,2	5	2,66666666666667	1,66666666666667	1,4	1	1	2,8	2,33333333333333	2,54545454545455
182	5,6	3,6	4	2,5	2	1,66666666666667	1	1	1	1	1	1,81818181818182
183	5,8	3,8	3,2	3,375	1	1,16666666666667	1	1	1	1	1	1,27272727272727
184	5,2	3,4	3,6	3,5	1	1,33333333333333	1	1	1	1,8	1	1
185	3,2	3,2	3,6	3	1,33333333333333	1,5	1	1,6	1	3	2,33333333333333	1,18181818181818
186	5,2	2,8	3,4	6,5	1,66666666666667	2,16666666666667	1	1	1	2,2	1	1,81818181818182
187	6,4	7	5,2	6,125	4	4	1	1	1	1	1	1
188	6,4	3	2,8	3,75	1,33333333333333	1,66666666666667	1,2	1,2	1	1,6	1,33333333333333	2,36363636363636
189	5,8	3,6	4,2	3,25	2,33333333333333	1,33333333333333	1,2	1	1	2,2	1	2,09090909090909
190	3,8	5	2	1,625	1	1,33333333333333	1	1	1	1	1	1
191	4,6	5,2	2,6	3,375	2	2,66666666666667	1	1,4	1	3,2	2,66666666666667	1,45454545454545
192	6,2	4,8	2,6	4,75	1	2,66666666666667	1,6	1	1	1,8	1	1,90909090909091
193	2,6	2,8	2,8	2,375	2,33333333333333	1,33333333333333	3,4	2,6	2,8	3,6	2,66666666666667	1,81818181818182
194	5,2	4,6	4,6	4,5	2,66666666666667	2,33333333333333	3	2	1	3	1	1,90909090909091
195	4,2	4,4	2,2	2,75	1	2	1	1	1	2	1,33333333333333	1,18181818181818
196	4,4	3,8	2,4	3,25	2,66666666666667	2,5	1	1	1	2	1,66666666666667	1,63636363636364
197	5,4	3,8	2	4,25	1	1,83333333333333	2	1,2	1	1	2,33333333333333	1,63636363636364
198	6	4,4	4	4,25	2,33333333333333	1,83333333333333	3,6	3,8	1	3	1,66666666666667	2,63636363636364
199	5,2	4,2	3,4	4,5	1,66666666666667	1,66666666666667	1	1	1	1	1,33333333333333	1,63636363636364
200	6,8	3,4	4,2	4,5	1,33333333333333	2,66666666666667	1,6	1,4	1	1	1	2,09090909090909
201	4,2	4,4	3,6	2,125	2	2	2	2	2	3,8	3,66666666666667	1,72727272727273
202	4,8	2,8	3,6	2,625	1,33333333333333	1,16666666666667	1,4	1	2,4	3	1,33333333333333	1,36363636363636
203	4	5,2	2,2	3,625	4	3	1,6	1,2	1	3,4	3	3
204	5,2	5,4	5,4	4,5	2,66666666666667	2,66666666666667	1,6	1,6	1	1,6	1	1,54545454545455
205	5,4	4,4	2	3,125	2,66666666666667	2	2	1	1	3,4	1,33333333333333	2
206	7	6,8	6,8	6,125	3,33333333333333	3,5	3	2	1,6	3,6	2,66666666666667	2,09090909090909
207	4,4	3,4	2,8	4,625	2,33333333333333	1,83333333333333	1,4	1,8	1,2	1,6	1,33333333333333	1,81818181818182
208	2,6	5,8	3	2	1,66666666666667	3,5	3,2	1	1	2,4	1,66666666666667	2,36363636363636
209	6	3,2	2,6	3,125	2,66666666666667	2,66666666666667	2,8	2,4	1	2	2	2,54545454545455
210	5,4	4	3	5	1,66666666666667	2,33333333333333	2,2	1	1	2	1	2,90909090909091
211	7	6,6	5,8	6,125	4	4	1,2	1,8	1	1,8	1	1,54545454545455
212	5,4	3,6	4	4,25	1,33333333333333	2,66666666666667	1,4	1,2	1	1,8	1	2,18181818181818
213	6,2	4,4	4,4	4,375	2	1,83333333333333	1,8	1	1,2	2,6	2	2
214	5	4	4,2	3,5	2,66666666666667	1,83333333333333	2,8	3	3	2,8	3	1,72727272727273
215	6,4	4,8	2,2	5,75	1,33333333333333	3,16666666666667	2	1,4	1	1	1	1,54545454545455
216	3,2	2,4	4,4	2,875	2	2,16666666666667	3	2,8	2,6	4,2	2,66666666666667	2,18181818181818
217	5,4	2,8	3,2	4,125	1,66666666666667	1,16666666666667	1,2	1,2	1,4	1,4	1	1,90909090909091
218	6,4	6,6	6,4	5,625	3,66666666666667	3,33333333333333	4,6	4,6	4,4	1,4	2,33333333333333	3,54545454545455
219	5,6	4,8	3	3,75	2,33333333333333	2	1,2	1	1	1,4	1,33333333333333	1,54545454545455
220	4,6	3,2	1	1,375	1	1,33333333333333	1	1	1	1,2	1,66666666666667	1
221	4,2	4,8	4	5,25	2,33333333333333	3	3,2	1,8	1,8	2,8	1,66666666666667	1,90909090909091
222	4,4	3,6	1,8	3	1	1,66666666666667	1,4	1	1	3,4	2,33333333333333	1,09090909090909
223	6,8	3,4	2,6	5,125	1,66666666666667	1,66666666666667	1,4	1	1	1	1	1,63636363636364
224	5,6	3	2,6	3,375	2	2,66666666666667	1,6	2	1,4	1,2	1	1,63636363636364
225	4,8	3,4	3,6	2,625	1	1,33333333333333	1,2	1	1	1,4	1	1,54545454545455
226	1	1	1	1,25	2	2,33333333333333	4,6	4,6	4,8	1,6	2,66666666666667	2,09090909090909
227	4,8	4	5,2	4,875	3,66666666666667	2,5	2,8	1	3	3	2,33333333333333	3,54545454545455
228	4,6	4	4	3,875	3,66666666666667	2,66666666666667	1,4	1,2	1	1,8	2	1,63636363636364
229	3,8	5,8	1	4,625	3	4	1,8	1	1	1,2	1	2,63636363636364
230	6,2	5	5,4	5,125	3,33333333333333	3,16666666666667	1	1	1	3	1,66666666666667	2,90909090909091
231	4,6	5,2	3,6	4,625	3	3	2,8	2	1	2,6	1,66666666666667	2,45454545454545
232	6	2,8	1,4	5,125	1,33333333333333	2,83333333333333	1	1	1	1	1	1,45454545454545
233	4,8	5,6	3,8	3	1,33333333333333	1,83333333333333	1,2	1	1	1	1	1,45454545454545
234	5,6	3,8	3,4	1,75	1,33333333333333	1,83333333333333	1	1	1	1	1	1,09090909090909
235	3,4	3,8	3,4	2,375	1	1	1,6	1,8	1	1	1	1,18181818181818
236	4,4	4,6	2,4	4,5	2	2	1	1	1	1	1	1,63636363636364
237	5	3,8	3,4	3,5	2,33333333333333	3	2,8	1,2	3,4	2,2	2,33333333333333	2,90909090909091
238	6,8	4,6	4,4	4,125	1,33333333333333	2	1,6	1,4	1	1,6	1,66666666666667	1,54545454545455
239	5,8	4,4	4,4	3,625	1,66666666666667	2,33333333333333	2	1	1	2,2	2	1,72727272727273
240	6	2,8	2,8	2,25	2,33333333333333	1,33333333333333	1,4	1	1,8	2,2	1,33333333333333	2,18181818181818
241	6,6	4,2	3	4	1,33333333333333	1,16666666666667	2,4	2,8	1	4,4	2,33333333333333	1,45454545454545
242	4,4	4,2	3,2	3,25	3	2,16666666666667	1	1	1	1,8	1	2,09090909090909
243	5,2	3,8	2,2	2,25	1,33333333333333	1,33333333333333	1	1	1	1	1	1,63636363636364
244	5,2	4,4	3,2	2,875	1,33333333333333	1,33333333333333	1	1	1	1	1,33333333333333	1,81818181818182
245	5,2	5,6	4	6	4	3,83333333333333	3,6	1	1	1,6	1	3,45454545454545
246	4,8	4,4	3,4	3,125	1,33333333333333	1,66666666666667	1	1	1	1,6	1,33333333333333	1,36363636363636
247	6,4	5,2	4	4,125	2,66666666666667	2,33333333333333	1,4	1,4	1	1,8	1,33333333333333	2
248	5,2	4,2	4,6	3,875	2,33333333333333	2,33333333333333	2,2	2	1,4	3	2,66666666666667	1,45454545454545
249	5,6	6,2	5,4	5,25	3	3,66666666666667	2,8	1,2	1	1	1	3,81818181818182
250	5	5,6	4,6	3,125	2	2,33333333333333	1	1	1	1,8	2	1,72727272727273
251	3,2	3,6	2,2	1,625	2,33333333333333	2	3	2,6	2,4	3,4	3	2,09090909090909
252	5,2	4	4	3	1,33333333333333	1,33333333333333	1	1	1	1,4	1,66666666666667	1,90909090909091
253	3,6	5,6	2,2	4,125	3,33333333333333	2,5	1,8	1,6	1	3,6	3	2
254	4,8	4,4	4,6	3,75	1,33333333333333	1,5	2,2	1,2	1,6	2,2	1	1,90909090909091
255	5,4	3,8	1,6	2,75	2,66666666666667	2,33333333333333	1,8	1,4	2,4	1,2	1	3,63636363636364
256	4,4	5	3,8	3,75	2,66666666666667	1,83333333333333	2,6	1	1	3,8	3	2,54545454545455
257	6,8	6,6	6,4	5,625	2,66666666666667	3,33333333333333	3,8	4,4	3,4	2,2	2,66666666666667	3,18181818181818
258	4,4	3,4	2,6	2,875	2,33333333333333	1,16666666666667	1	1	1	1,2	1	1,54545454545455
259	5,6	5,6	3,6	3,625	1	2,5	4,6	1,6	2,2	5	3	1,90909090909091
260	3,4	4	4	2	1	2,16666666666667	1	1	1	4,2	2,33333333333333	1
261	5,4	3,8	3,8	4,25	2,66666666666667	2,83333333333333	2,4	1	1,6	2,8	2,33333333333333	2,72727272727273
262	6,4	6,4	3,4	5,375	1,33333333333333	2,33333333333333	1	1	1	1,2	1	2,36363636363636
263	4,2	4,6	2,4	4,25	2,66666666666667	2,83333333333333	2,2	1,2	1,4	3	1,33333333333333	2,36363636363636
264	6,2	5,8	6,2	5,625	3,33333333333333	3,5	1,4	1	1	1	1	1,27272727272727
265	1,8	5	1,4	1,875	1	1,5	1,6	1,4	1	1,6	2,33333333333333	1,72727272727273
266	4,4	5,8	2,2	3	2	2,16666666666667	4,4	3	4,6	2,6	3	1,81818181818182
267	5,8	4,2	3,2	3,75	2,33333333333333	2,83333333333333	1	1,6	1	2,2	1	1,81818181818182
268	6,2	4	3,2	3	2,66666666666667	1,33333333333333	1,4	1	1	2	1,33333333333333	1,36363636363636
269	4,8	4,4	3,8	3,5	1,66666666666667	1,66666666666667	2,8	2,6	1	3,6	2	2
270	5	6	5,8	5,375	3,33333333333333	2,5	2,4	1	1	1,6	1	3,81818181818182
271	5,6	5,8	3,2	4	2,33333333333333	2,66666666666667	1,2	1,2	1	2	1,33333333333333	2,18181818181818
272	4,8	4	1,2	3,5	1,33333333333333	1,83333333333333	1,4	1,4	1	2,6	2,66666666666667	2,36363636363636
273	5	3,2	1,2	1,125	1	1,5	1	1	1	1	1	1
274	5	4,8	2,2	5	2,33333333333333	3,5	2,2	1	1	2,6	1,66666666666667	1,90909090909091
275	5,2	5,4	4,8	3,75	2,66666666666667	2,83333333333333	2,6	2	2	3,6	2,33333333333333	2,54545454545455
276	4,8	3,8	2,6	2,75	1,66666666666667	1,83333333333333	1	1	1	1,6	1	1,27272727272727
277	5,2	3,8	1,8	2,375	1,33333333333333	2,83333333333333	1,2	1,4	1	1,6	1	1,36363636363636
278	4,8	5,8	4	2,125	3	3,16666666666667	2	1	1	1,4	1	3,72727272727273
279	6	5,4	4,8	5,25	3,33333333333333	2,83333333333333	1,8	1,4	1,4	2,4	2,33333333333333	2,63636363636364
280	4,8	5,4	5,2	5,625	3	2,66666666666667	2	1	1	3	1,33333333333333	2,63636363636364
281	6	4	3	3,125	1,33333333333333	1,5	1	1	1	1,6	1	1,45454545454545
282	5,2	4,8	3,6	5,375	2	4	2,4	1	1	1,4	1	2,18181818181818
283	6	3,4	3,6	4,75	2,33333333333333	1,66666666666667	2,2	1	1	1	1	2,63636363636364
284	6,2	5,6	5,8	5,25	3	2,66666666666667	4,2	3,8	4,6	1,8	2,33333333333333	3,54545454545455
285	5	5,2	5,6	4,5	3	2,66666666666667	4	3,8	4,2	2,2	3	3,09090909090909
286	3,8	5,4	1,8	5,375	2	4	2,4	1,4	1,4	2,2	1	1,45454545454545
287	5,4	5	4,2	3,875	2	2,16666666666667	1,8	1	1	1,4	1	2
288	4,2	4,4	2,8	3,625	1,66666666666667	2	1	1	1	2	1	1,45454545454545
289	5	4,6	3,2	4	1,33333333333333	2	1,2	1	1	1,4	1,33333333333333	2,09090909090909
290	3,8	5,4	5	3,875	2,33333333333333	3	1,4	1	1	2,8	2	1,81818181818182
291	6,6	4,2	4,4	4,125	2,33333333333333	2,16666666666667	1	1,2	1	1,2	1	1,72727272727273
292	4,8	5,6	5,6	5	2,66666666666667	2,16666666666667	3,4	1	2,2	3,4	1,66666666666667	2,63636363636364
293	6	5	4	3,5	3,66666666666667	2,66666666666667	3	2	1,4	2,2	1,66666666666667	2,54545454545455
294	5,4	2,4	1,2	2,5	1	2,5	1	1	1,4	1	1	1,27272727272727
295	6,2	5,4	5,6	4,75	2	2,33333333333333	1	1	1	1,2	1	1,27272727272727
296	5,6	4,6	3,8	5,375	1,66666666666667	2,5	2,2	2,4	1,6	1,4	1	2,18181818181818
297	5	5,8	1,6	4,875	1,66666666666667	3,66666666666667	3,4	2,4	1,6	1,8	1	1,72727272727273
298	5,6	2,8	1,4	1,5	1,33333333333333	1,33333333333333	1,2	1	1	1	1	2
299	5,2	5,6	5,2	4,25	2,33333333333333	2,83333333333333	1	1	1	1	1	1,72727272727273
300	5,8	5,6	2,8	3,875	1,33333333333333	1,83333333333333	2,6	1,6	1,4	3	2	2,18181818181818
301	5,6	4,2	2,2	2,125	1,66666666666667	1,66666666666667	1,2	1,2	1	2	1,33333333333333	1,72727272727273
302	3,4	5,8	2	2,75	1	2,83333333333333	1,6	1	1	1,4	1,33333333333333	1,36363636363636
303	4	6	5,6	5,75	3,66666666666667	3,33333333333333	4,2	1,6	1	1,4	1,33333333333333	1,63636363636364
304	6,4	4,2	2,4	3	1,66666666666667	2,16666666666667	2,4	1,4	1,8	2,4	1,33333333333333	1,18181818181818
305	6	6,6	5,4	5,125	2,66666666666667	3,33333333333333	4,6	5	4,4	1,2	2	2
306	3,8	5	4	4	2,66666666666667	3,66666666666667	1,4	1	1	1,8	1	2,36363636363636
307	4,2	5,8	3,6	5,125	3,33333333333333	3,33333333333333	2,4	1	2	2,8	1	3,45454545454545
308	5,6	2,4	2,4	2	2,33333333333333	1,5	1,8	1	1	3,8	1,66666666666667	2,45454545454545
309	6	4,6	4	2,25	2,33333333333333	1,66666666666667	4	1	1	3,2	2	1,36363636363636
310	6	5,2	4,2	4,75	3	2,5	3	2	1	3,6	3,66666666666667	2,90909090909091
311	5	4,8	1,6	3,125	1	2	1	1	1,2	1,8	1,33333333333333	1,81818181818182
312	6,2	3,4	3,8	3,25	2,33333333333333	1,83333333333333	1,4	1	1,2	1	1	1,27272727272727
313	4,4	5,6	2,2	4,5	1,33333333333333	2	1	1	1	1,6	1,33333333333333	1,36363636363636
314	4,6	4,8	2,8	2,875	1,66666666666667	1,66666666666667	1,4	1,2	1,4	3,2	1,33333333333333	2,18181818181818
315	3,4	5,4	4	4,5	3	2,16666666666667	3,2	1,2	1	2,2	1,33333333333333	2,18181818181818
316	4,4	4,2	2	2,25	1,33333333333333	2	1	1	1	1	1	1,27272727272727
317	5	4,2	4,4	3	2,66666666666667	2,16666666666667	1,2	1	1	1,4	1,66666666666667	1,72727272727273
318	4,6	4,6	2,2	1,875	1	1,5	4,4	2,6	2,2	3	3,33333333333333	1,81818181818182
319	5,2	4,4	3,6	3,25	2	2	1	1	1	1,8	1,33333333333333	1,27272727272727
320	4,6	1,6	1,4	,875	1	1	1	1	1	1,2	1	1,27272727272727
321	4	4,2	1,4	1,75	1	2	1,2	1,2	1	1	1	1,45454545454545
322	2,8	2,6	3,6	5,25	1,33333333333333	2,16666666666667	1,6	1,2	1	1,2	1	2,63636363636364
323	4,4	4,4	2,8	2,25	1	1,66666666666667	3,6	1,4	1,6	4	2,33333333333333	2,27272727272727
324	6,2	6,2	4,4	4,75	2,66666666666667	2,83333333333333	2,6	1	1,8	2,4	1,33333333333333	2,72727272727273
325	4	4,8	3	5,5	3,33333333333333	3,16666666666667	2	1	1	1,6	1	3,18181818181818
326	5,8	4,6	4,4	5,375	2,66666666666667	3,16666666666667	3,6	1,8	2,2	2,6	2,33333333333333	2,90909090909091
327	3,6	4,2	4,4	3,75	2,33333333333333	2,5	2,6	3,2	3,2	3	2,66666666666667	2,45454545454545
328	3,2	3	2	2,625	1,33333333333333	1,5	1	1	1	1	1	1,18181818181818
329	5	4,8	3,4	3,75	2	2,33333333333333	1,2	1,4	1	2,2	1,66666666666667	1,90909090909091
330	5,4	5,6	5,4	5,125	2,33333333333333	3	2	1,2	1	2	1,66666666666667	2,81818181818182
331	4,2	5,2	3,2	3,625	1,33333333333333	1,5	1	2	1	3,8	1,66666666666667	1,18181818181818
332	5,8	4,4	3	3,375	1,66666666666667	1,83333333333333	1,6	2,2	1,8	2,8	1,66666666666667	1,81818181818182
333	5	3,8	1,6	2,125	2	2,83333333333333	1	1	1	1	2,66666666666667	2,63636363636364
334	4,6	4,6	4,2	3,5	2,33333333333333	2,33333333333333	1	1	1	1,2	1,33333333333333	1,54545454545455
335	2,2	4	2,8	2,375	1	1,5	1,8	1,8	1	2,8	2	1,90909090909091
336	6,2	3,2	4,4	2,5	2	2	1,2	1	1	1	1	1,72727272727273
337	5,6	4	4,4	2	1,66666666666667	1	1,4	1	1	1	1	1,27272727272727
338	6,2	6,2	5,2	5,5	2,66666666666667	2,83333333333333	3,4	3,4	3,8	2,2	3	3,27272727272727
339	6,6	4,4	4,4	4,125	1,33333333333333	2,33333333333333	2,2	1	1	2,4	1,33333333333333	2,54545454545455
340	6,2	2,4	1,8	2,125	1	1,33333333333333	1,6	1,2	1	2	1,66666666666667	1,45454545454545
341	4,8	3,2	2,4	4	3	3,16666666666667	2,6	1,2	4,6	3,8	2,33333333333333	2,72727272727273
342	6,2	4,6	3,6	5,75	2,33333333333333	3	4,8	3,8	1	2	2	1,36363636363636
343	5	4	2,8	3,5	2	1,83333333333333	2,2	1	1	3	2,33333333333333	2,18181818181818
344	5,8	5	4,4	5,625	2,33333333333333	3,5	1	1	1	1,2	1,33333333333333	2,27272727272727
345	5,6	4,6	3	3,875	2,33333333333333	2,16666666666667	1,2	1	1	1,2	1	1,90909090909091
346	6	4,4	3,8	4,25	2,66666666666667	2,33333333333333	1	1,2	1	1,6	1,33333333333333	1,63636363636364
347	6,2	5,4	3,8	5,375	2	2,5	1	1	1	2	1,33333333333333	1,36363636363636
348	6	3,8	3,2	4,5	2,33333333333333	2,16666666666667	3,2	2,4	1,6	2,6	2	1,72727272727273
349	5,4	3	4	4,25	2	1,83333333333333	1	1,4	2,2	1,2	1,33333333333333	2,09090909090909
350	4,6	4,8	4	4,375	1,66666666666667	1,83333333333333	2,6	1	1	3,8	2,33333333333333	1,45454545454545
351	4,8	3,6	2,4	2,875	1,33333333333333	2	1	1	1	1,4	1	1,45454545454545
352	5,2	5	4,2	5,125	3	2,66666666666667	2	2,8	1	2,6	1,33333333333333	1,90909090909091
353	6,6	5	4,6	4,5	2,66666666666667	2,83333333333333	3,2	1,4	3	3,6	2	2,72727272727273
354	4,2	5	3,8	6,5	2,33333333333333	2,33333333333333	1,6	1	1,6	3,2	1,66666666666667	2,27272727272727
355	6	1,8	1,8	2,625	2,33333333333333	1,33333333333333	1,4	1	1	1,2	1,33333333333333	1,36363636363636
356	4,2	4,6	3,6	5,125	2,33333333333333	2	1	1	1	3	1,33333333333333	1,63636363636364
357	5,6	6,4	5,6	5,5	3,66666666666667	3,33333333333333	4,2	4,4	4,4	1,6	2,33333333333333	1,54545454545455
358	5,4	4,8	3	3,25	1,33333333333333	1,5	2,8	1	1,2	2,4	1,33333333333333	2
359	5,2	5	4,8	4	2,66666666666667	2,66666666666667	4,4	4	1	3,8	3,66666666666667	2,18181818181818
360	5	4	2	3,125	1,33333333333333	1,16666666666667	1	1	1	1,2	1	1,54545454545455
361	4,6	5,2	4,4	5,5	3,33333333333333	3,16666666666667	2,6	2,6	3,6	2,6	2,66666666666667	2,90909090909091
362	4,6	5,6	2,8	3,625	2,33333333333333	2,66666666666667	3	1,2	1,6	4	2	2,36363636363636
363	7	3,2	2,8	2,25	2,33333333333333	2,16666666666667	2	1	1,8	1,8	1,33333333333333	2,36363636363636
364	5,2	5,4	3	3,5	2,66666666666667	3,16666666666667	1,4	1,4	1	2,6	2,66666666666667	2,18181818181818
365	4,6	4,2	4,2	3	1,66666666666667	3	1,6	1,2	2	2	1,33333333333333	2,36363636363636
366	6,6	5,2	1,8	4,25	2,33333333333333	2,16666666666667	2	1,6	1,2	1,2	1	2,09090909090909
367	6,6	7	4,8	4,75	2,33333333333333	3,16666666666667	1	1	1	1	1	1,54545454545455
368	4,2	4,2	2,2	3,125	1,33333333333333	2,5	1	1	1	1,6	1	2
369	5,4	6,2	2	3,125	1,66666666666667	2,66666666666667	3	1,8	1	2,6	2,66666666666667	1,36363636363636
370	5,8	3,6	2,4	2,375	1,66666666666667	2,16666666666667	3,6	3,2	1	3,6	2	1,45454545454545
371	6,2	5,2	4,2	4	3	2	2	1	1,4	2,8	2	2,45454545454545
372	1	2	2,6	5,625	1,33333333333333	1,5	1,2	1	1	2,8	1,66666666666667	1,45454545454545
373	6	3,8	4	3,625	2,33333333333333	1,83333333333333	1	1	1	1,8	1,33333333333333	1,63636363636364
374	4	3	1,6	2,375	1	1,16666666666667	1	1	1	1	1	1,27272727272727
375	4,2	4,2	3,2	3,75	1,66666666666667	3	1,2	1,2	1	1,6	1,33333333333333	1,72727272727273
376	5,8	4,6	2	5	2,33333333333333	2,5	2,2	1	1	1,6	1	2,81818181818182
377	5,6	5,4	4,8	1,625	2,33333333333333	2,5	1,2	1	1	1	1,33333333333333	1,63636363636364
378	3,4	3	2	1,75	2	2	1,2	1	1	2,2	1,66666666666667	1,09090909090909
379	1,4	2,6	1	1,625	2,33333333333333	2,33333333333333	3,4	1	1,8	4,2	3	1,81818181818182
380	6,2	3,8	2,6	3,5	2,66666666666667	2,83333333333333	1,2	1	1	1,4	1	1,63636363636364
381	5,8	6,2	4,2	5,75	2,66666666666667	2,83333333333333	1	1	1	1	1	1,45454545454545
382	4,8	5	1,2	3,25	1	2,33333333333333	1,6	1	1	2,4	1,33333333333333	1,72727272727273
383	4,4	4,6	2	2,5	1	2,16666666666667	1,6	1,2	1	2	1,33333333333333	1,45454545454545
384	4,6	3,8	4	4,25	1,33333333333333	1,5	2,8	1	3	3,4	1,66666666666667	2,09090909090909
385	5,4	4,6	3,4	3,5	2	2,33333333333333	1,4	1,6	1	1	2,33333333333333	1,45454545454545
386	4	4,6	3,4	3	1,33333333333333	2,66666666666667	4,4	1,8	1	3,4	2	1,81818181818182
387	4,6	4	2	3,875	1,33333333333333	1,83333333333333	1	1	1	1,2	1	1,72727272727273
388	6	4,8	5	4,75	2,66666666666667	2,83333333333333	2,4	1,2	1	2,4	1,33333333333333	2,63636363636364
389	5,6	3,4	4,2	3,5	2,33333333333333	2	1,8	1	1	2,8	2,33333333333333	2,18181818181818
390	5	4,6	3,6	3,875	3,33333333333333	1,83333333333333	3,8	3,2	4	2,2	3	2,18181818181818
391	4,6	2,8	1,8	1,875	1,33333333333333	1	1	1	1	1,8	1	1,27272727272727
392	3,2	2,8	2,4	2,875	1,33333333333333	1,83333333333333	1,2	1	1	1,4	1	1,45454545454545
393	3,8	3,4	3,4	3,125	2	2,83333333333333	4,4	1	1	4	3,33333333333333	3,18181818181818
394	4,8	3,6	3,4	4,25	1,66666666666667	1,5	1	1	1	2,6	1,66666666666667	3
395	6,2	4,8	2,8	2,375	1,33333333333333	2,33333333333333	1,6	1	1	2	1,33333333333333	1,45454545454545
396	5,8	4,4	4,2	3,625	2,66666666666667	2,66666666666667	1,6	1	2,2	1,6	1	2
397	4,8	5,6	3,4	4,125	2,66666666666667	2,66666666666667	1,4	1	1	1,2	1	2,45454545454545
398	5,4	6,6	5,6	5	2,66666666666667	3,16666666666667	3,8	3	1,6	2,8	2,66666666666667	2,45454545454545
399	3,6	6	4,6	4,375	1,66666666666667	2	2,4	1,6	3,2	4	2,66666666666667	1,27272727272727
400	6	3,8	3,6	2,5	2	2,66666666666667	2	1,2	1	1,8	1,33333333333333	1,81818181818182
401	5,8	6,4	5,4	4,5	3,33333333333333	3,66666666666667	2,2	2,6	1	4,2	2,66666666666667	2,54545454545455
402	4,6	4,6	2,4	2,75	2,33333333333333	2,16666666666667	1	1	1	1,8	1,33333333333333	1,90909090909091
403	6,4	4,4	5,4	3,25	3	2	1,8	1	1	2	1,66666666666667	1,90909090909091
404	6,2	5,2	5,6	4,625	3,33333333333333	2,5	1,4	1	1	2,6	1,33333333333333	2,90909090909091
405	3,8	4,8	4,2	3	2	2,33333333333333	2,2	1	1	3,8	2,66666666666667	2,09090909090909
406	3,4	6	2,2	3,25	2	3	4,4	4,4	2,2	3,2	3,33333333333333	3,09090909090909
407	5,6	5,2	3,2	3,75	3,33333333333333	2,33333333333333	1,6	1,2	1	2,8	1,33333333333333	2,09090909090909
408	3,8	4,4	2,4	1,25	2	3,16666666666667	2,8	3,4	1,4	3,8	3	2,72727272727273
409	6	4,2	3,2	2,375	1	2,16666666666667	1	1	1	1	1	1,18181818181818
410	3,8	3,8	2,4	2,75	2	1,83333333333333	1	1	1	1,8	1	1,45454545454545
411	1,8	1,4	1	1,125	1	1,66666666666667	1	1	1	1,2	1	1,09090909090909
412	5,4	5	4	3,625	3	1,83333333333333	2,8	1,8	1	4	2,66666666666667	2,18181818181818
413	4	4	4	3,5	2	2	3	3	3	3	3	2
414	4,4	4,8	2,4	1,375	1,66666666666667	2,66666666666667	1	1	1	1,8	2,33333333333333	1,54545454545455
415	3,6	5,8	4	3,5	2,66666666666667	2,83333333333333	1,2	1	1	1	1	1,63636363636364
416	5	5,2	2,8	5	2,33333333333333	3	2,2	1,8	1	1,2	1	1,27272727272727
417	5,4	5,8	4,8	5,5	2	2,16666666666667	1	1	1	3,2	2,66666666666667	1,90909090909091
418	4,6	4,8	3,6	4,375	2,66666666666667	3	1	1	1	1,4	1,66666666666667	3
419	5,2	3,4	2,4	2,5	1,33333333333333	1,33333333333333	2,4	1	1	1,2	1	2,09090909090909
420	5	5	2,8	2,625	1,33333333333333	2,5	1,2	1	1,4	1	1	1,27272727272727
421	3,2	3,2	1,6	3,25	1	2,83333333333333	1	1	1	3,4	1,66666666666667	1,09090909090909
422	5,6	4,2	3,4	3,875	2,33333333333333	1,66666666666667	1,6	1,6	1	1	1	2,36363636363636
423	4,8	5,6	4,2	2,875	2,33333333333333	3,16666666666667	4,4	2,6	2,6	3,8	2,66666666666667	2,63636363636364
424	5,2	4,6	3,6	6	1,66666666666667	2,16666666666667	1	1	1	1	1	2,09090909090909
425	4,8	4,2	3	3	2	2,16666666666667	1	1	1	1,4	1	1,54545454545455
426	4	4	4	3,375	2	2,16666666666667	2,8	3,2	2,2	3,2	3,66666666666667	1,90909090909091
427	5	3,4	3,6	4,375	3,33333333333333	3,33333333333333	1	1	1	1,6	1	1,63636363636364
428	4,8	4,2	3,6	3,625	2	1,83333333333333	1	1	1	1	1	1,81818181818182
429	5,4	3,8	3,2	3,75	2,66666666666667	2,33333333333333	1,2	1	1	1	1,66666666666667	1,81818181818182
430	4,2	4	3,2	3,25	1	1,5	1,4	1,2	1	2,4	1,66666666666667	1,27272727272727
431	4,6	3,2	1,6	3,125	1,66666666666667	1,83333333333333	1,2	1	1	1,2	1	1,36363636363636
432	4,4	3,6	4,4	3,75	2	2,5	2	1	1	2,8	1,66666666666667	1,90909090909091
433	4	5	4	4,875	1,33333333333333	2	3	1	3,8	3,8	2	2,09090909090909
434	4,8	4	1,4	1,5	1,33333333333333	2,33333333333333	1,2	1	1	2,6	1,33333333333333	1,36363636363636
435	3,8	5	4,4	3,875	2	2	3	3	3	3	3	1,90909090909091
436	6,6	5,4	4,2	5,5	3	3,33333333333333	5	3,6	1,8	3,8	2	3
437	2,4	5	1,6	5,75	1,66666666666667	2,5	1	1	1	1,4	1	1,81818181818182
438	3,6	4,6	3,4	2	1,66666666666667	2,66666666666667	1	1	1	1,2	1	1,63636363636364
439	3,8	4,8	1,6	2	1,33333333333333	2,16666666666667	1	1	1	1,2	1	1,54545454545455
440	6,2	4,8	2,4	1,625	1	1,33333333333333	1	1	1	1	1	1,18181818181818
441	5,8	4,2	1,8	1,125	1,33333333333333	2	1	1	1	1	1	1
442	4,6	4,8	4,4	3,625	2,33333333333333	2,16666666666667	2,4	3	3	3,2	2,33333333333333	1,72727272727273
443	4,4	6,2	2,4	3,25	2	2,16666666666667	1,2	1,2	1	1,2	1	2,09090909090909
444	6,4	3,2	2	2	1,66666666666667	1,33333333333333	1	1	1	1	1	1,27272727272727
445	4,8	4,6	4	4	2	2,5	1	1	1	2,4	1,66666666666667	1,63636363636364
446	4,8	5	4,2	4,25	2,66666666666667	3,33333333333333	1,4	1	1,6	2,2	2	2,09090909090909
447	4	3,8	1,6	1	2	2,16666666666667	1	1	1	1,2	1,33333333333333	1,18181818181818
448	4,6	3,6	3,2	1,875	1,66666666666667	1,5	1	1	1	2	1,33333333333333	1,36363636363636
449	6	3,8	5,2	4,875	4	2	1,8	1,2	1	2,2	1,33333333333333	2,81818181818182
450	6	2,6	3,8	4,125	1,66666666666667	2,33333333333333	1,2	1	1	1,4	1,66666666666667	1,36363636363636
451	4	4,8	2,4	3,25	2	1,66666666666667	1	1	1	1,4	1	3,09090909090909
452	4,8	4,8	2,2	4,125	2	3,33333333333333	2,8	1	1	3,2	1,66666666666667	3,63636363636364
453	6,2	5	3,6	4,375	1,66666666666667	2,5	2	1,4	1	1,2	1	1,54545454545455
454	6	5,8	3,6	5,25	2,66666666666667	3,33333333333333	2,8	1,4	1	1,2	1,33333333333333	1,90909090909091
455	5	4,8	3,4	4,375	2,33333333333333	3	2	1,2	1	2,6	1,66666666666667	2,18181818181818
456	2,6	2,8	1,8	1,25	1	1,83333333333333	1	1	1	1	1	1
457	4,6	3,6	2,4	2,875	1,66666666666667	3,33333333333333	1,2	1,2	1	1,2	1	1,90909090909091
458	4,8	4	4,8	4,75	1,33333333333333	2,16666666666667	1,8	1	1	1,6	1,33333333333333	2
459	3,2	4,6	5	3,875	2,66666666666667	3	5	4,2	1,4	5	2,66666666666667	3
460	4,6	5,4	3,4	3,375	1,66666666666667	2,16666666666667	3,4	2,6	2	3,4	1,66666666666667	2,54545454545455
461	4,4	4,4	2,4	1,875	1,66666666666667	1,5	1	1	1	1	1,33333333333333	1,72727272727273
462	5	3,8	3,8	3,125	1,33333333333333	2,33333333333333	1,2	1	1	1,4	1,33333333333333	2,09090909090909
463	4,4	4,2	2,2	1,875	1,33333333333333	1,16666666666667	1	1	1	1,8	1	1,18181818181818
464	5	4,6	3,6	4,125	2,66666666666667	1,83333333333333	1	1	1	1,4	2,66666666666667	1,09090909090909
465	2,4	3,6	2,8	3,625	1,66666666666667	1,66666666666667	1	1,2	1,4	3	2	1,63636363636364
466	5,6	5,4	2,4	2,625	1	1,16666666666667	1	1,8	1	1,4	3	1,36363636363636
467	6,4	5	3,6	2,125	1	2	1	1	1	1,2	1,33333333333333	1,09090909090909
468	3,8	4,2	2,4	3,5	1,33333333333333	2,16666666666667	2,6	1	1	3,8	2,33333333333333	1,72727272727273
469	4,6	3,8	2,8	3,25	2	1,5	1,2	1	1	1	1	1,90909090909091
470	6,6	4	3,2	2,25	2,66666666666667	1,83333333333333	2,8	1	1	1,6	1,66666666666667	1,36363636363636
471	5,2	3,6	2,4	2,75	2,33333333333333	2,16666666666667	1	1	1	1	1	1,63636363636364
472	5,8	4,2	2,2	2,125	1,33333333333333	1,66666666666667	1,2	1	1	1	1	1,63636363636364
473	4,4	4,4	2,4	2,125	1,33333333333333	1,83333333333333	1	1	1	1	1	1,09090909090909
474	3,8	6,8	6	4,75	2	2,5	1	1	1	1	1	1,81818181818182
475	5	3,6	1,4	2,375	2	1,83333333333333	2,8	1	1	1,8	1	1,18181818181818
476	6	4,8	2,6	1,625	1	1	1	1	1	1	1	1,09090909090909
477	5	5,6	4,8	4,625	3	3	2	1	1	2	1,33333333333333	2,72727272727273
478	5,8	3,8	1,8	2,75	1,33333333333333	2	2,6	1,2	1	2,6	2,33333333333333	1,36363636363636
479	6	3	3,4	3,875	1,33333333333333	2,33333333333333	1	1	1	1,4	1	1,36363636363636
480	3,8	5,6	3,8	5,125	3	3,33333333333333	1	1,8	1	2,2	2,66666666666667	1,54545454545455
481	4,6	4,2	3,4	2,625	2,33333333333333	1,83333333333333	1,6	1,2	1	2,4	1,66666666666667	1,54545454545455
482	4,4	4,2	3	2,625	1	2,16666666666667	1	1	1	1,6	1,66666666666667	2,18181818181818
483	6,4	5	5	2,5	3,33333333333333	2,33333333333333	1,4	1	1	1	1	3,18181818181818
484	6,6	4,6	4	3,25	2	1,83333333333333	2,6	1,2	1,4	2	1,66666666666667	2
485	5,2	4,6	1,6	1,125	1,66666666666667	1,83333333333333	4,4	3,6	1	4,4	3,66666666666667	1,36363636363636
486	5,2	4,8	4	2,75	3,66666666666667	3,33333333333333	3,2	3,8	3,4	2,2	2,33333333333333	3,36363636363636
487	3	5,8	4,6	2,125	2,33333333333333	1,83333333333333	2	1	1	3	2,33333333333333	2,90909090909091
488	6	4,2	3,4	1,625	1,33333333333333	1,33333333333333	1	1	1	1,2	1,66666666666667	1,45454545454545
489	5,2	4,4	4,2	4,125	2,66666666666667	2,33333333333333	3	2	1	3	1,33333333333333	3,09090909090909
490	5,8	4,4	2,8	2	1	1,16666666666667	1	1	1,6	1	1	1,81818181818182
491	4,6	4,4	2,6	1,125	1,33333333333333	1,33333333333333	1	1	1	2,2	1	1,18181818181818
492	4,4	6	4,4	4,625	3,33333333333333	3,66666666666667	3,6	4	4	2,2	2,33333333333333	3,18181818181818
493	6,8	2	2,6	2,375	1,66666666666667	2,5	2,4	1	1	1,6	1	1,36363636363636
494	5	4,6	3	4,25	2,33333333333333	2,33333333333333	1,4	1	1	3,2	2,66666666666667	1,63636363636364
495	4,8	4	3,6	4	1,66666666666667	1,83333333333333	1,4	1,4	1	1,4	1,33333333333333	2,36363636363636
496	5,2	3,4	3,4	3,25	1	1,83333333333333	1	1	2	1,4	1	2,45454545454545
497	5,6	5,4	3,8	4,25	2,33333333333333	2,66666666666667	1	1	1	1,2	1	2,36363636363636
498	3,4	4,6	3,4	4,5	2,66666666666667	2,5	1,6	1,6	1	2,6	2,33333333333333	2,27272727272727
499	5,4	5	4,8	3,375	1,66666666666667	2,33333333333333	1	1	3	1,2	1	1,72727272727273
500	4,6	4,4	3	2,75	1,66666666666667	2,16666666666667	1,6	1	1	2	1,66666666666667	1,27272727272727
501	7	4,6	4,2	2,75	3	1,5	2,4	1	1	3	2,33333333333333	2,63636363636364
502	4,4	3	1,6	2,5	1,33333333333333	1,5	1	1	1	1	1	1,54545454545455
503	4	4	4	3,5	2	2	1	1	1	1,4	1	1
504	4	3,8	3	3,375	1,33333333333333	2,16666666666667	1,4	1	1,8	2,8	1,66666666666667	1,36363636363636
505	6	3,4	4,8	4,75	2	1,5	1,6	1,2	1,2	1,2	1,33333333333333	1,54545454545455
506	5,4	3	3	2,75	3,33333333333333	1,33333333333333	3,6	1	1	3,8	2,33333333333333	2,54545454545455
507	5,2	4	3,4	3	3,33333333333333	1,83333333333333	3,2	3	1	2	1,66666666666667	2,54545454545455
508	3	6,4	3,4	2,5	3	3,5	3,8	1,6	1	2,4	2	2,36363636363636
509	6,2	6,8	6,2	5,625	3,66666666666667	3,66666666666667	4,2	4,6	4,8	1,4	2,33333333333333	3,72727272727273
510	4,6	4,6	2,6	4	2	1,83333333333333	3,2	1,4	1	3	1,66666666666667	1,27272727272727
511	5	4,2	2,8	1,375	1,66666666666667	1,66666666666667	1	1	1	1,4	1,33333333333333	1,27272727272727
512	4,6	3,2	1,6	2	1,33333333333333	1,83333333333333	2,4	1,2	1	2,4	1,66666666666667	2,09090909090909
513	4,6	4,4	3	3,25	2	2	1,4	1	1,4	1,8	1,66666666666667	1,18181818181818
514	4,4	4	3,6	4,125	2,33333333333333	3,5	1,6	1	1	1,8	2,33333333333333	3
515	6	5,4	5,6	4,25	3,33333333333333	3	1,2	1,2	1	2	1,66666666666667	1,63636363636364
516	5	4,4	2,8	3,125	1,33333333333333	1,33333333333333	1,2	1	1	1,2	1	1,27272727272727
517	4,2	4,4	2,6	3,375	1,33333333333333	3,16666666666667	1	1	1	2	1	2,63636363636364
518	6,4	2,8	2,6	2,875	2,33333333333333	1	1	1	1	1	1	1,18181818181818
519	3,8	3,2	2	1,875	1	1,5	2,4	1,4	3	3,2	3	1,27272727272727
520	4,2	4,6	2,6	2,75	2	1,33333333333333	1,8	1	1,4	1,6	1,33333333333333	1,90909090909091
521	4,4	4,4	3,6	3,125	1,33333333333333	2	3,6	2,2	1	2,6	1,33333333333333	2,45454545454545
522	4,4	3,8	2	2,5	1,66666666666667	2,16666666666667	1	1	1	2,2	1,33333333333333	2,18181818181818
523	6	3,4	2,2	2,875	1	1,66666666666667	3,4	1	1,4	3	2	1,72727272727273
524	4,6	4	2,6	2,75	1	1,66666666666667	1,4	1	1	1	1	1,72727272727273
525	5,6	4,6	4,8	5	3	3	2,6	1,4	1	2,8	2,66666666666667	2,45454545454545
526	3,4	6,8	1,8	3,5	2,33333333333333	3,83333333333333	1,4	1	1	3	2	1,36363636363636
527	4,2	4,6	3	2,875	2	2,83333333333333	1,6	1	1	1,6	1	1,45454545454545
528	6,2	3	1,8	2,25	1	1,5	1	1	1	1,6	1	1,45454545454545
529	5	4,6	3,6	3,625	1,33333333333333	3,66666666666667	1,2	1	1	1	1	1,54545454545455
530	5,6	3,8	3	3,5	2	2,83333333333333	1,6	1,2	1	2,6	2	1,09090909090909
531	3,8	3,6	2,4	2,625	1,33333333333333	1,33333333333333	1	1	1	1,2	1	1
532	5,2	3,8	3,8	3,75	2,33333333333333	2,16666666666667	1,2	2	1,2	2	1,33333333333333	1,36363636363636
533	4,8	4	3,4	2,5	2,33333333333333	1,5	1,4	1	1	1	1	2,45454545454545
534	2,8	6	3	4	2	3,5	1,2	1	1	1,4	1	1,72727272727273
535	4,2	3,6	2,4	1,75	1	1,83333333333333	1	1	1	1	1	1,27272727272727
536	6	4	3	2,75	2,33333333333333	2,16666666666667	1	1	1	1	1	1,81818181818182
537	3,8	4,6	1,6	1,625	1,33333333333333	2,16666666666667	1	1	1	1	1	1,36363636363636
538	5,6	3	2,8	2,5	1	1	1,4	1,2	2,6	1,2	1	1,63636363636364
539	4,2	3,4	1,4	1	1,33333333333333	1	1	1	1	1	1	1,18181818181818
540	6,4	4,4	5,4	4,75	2	2,16666666666667	1	1	1	1	1	1,45454545454545
541	4,4	4,6	2,8	3,25	2	2,16666666666667	3,4	3,6	2,4	3,4	2,33333333333333	1,27272727272727
542	4,8	4,2	3,6	2,25	1,66666666666667	2,5	1,2	1	1	2	1,33333333333333	2,18181818181818
543	5,6	3,4	1,6	3,25	1	2,83333333333333	1	1	1	2,4	1,66666666666667	1,18181818181818
544	4,8	4,8	4	4,5	2,66666666666667	3	2,8	1,4	2	2,4	1,66666666666667	2
545	5	3,4	2	2,625	1	1,5	1,6	1	1,6	1,4	1	1,27272727272727
546	5,2	4,2	3,2	4,5	1,33333333333333	2,16666666666667	1,4	1	1	1,6	1,33333333333333	2,09090909090909
547	5	4	2,2	3,5	2,33333333333333	2,5	1,2	1	1	2,2	2	2,18181818181818
548	5,6	4,6	3	2,75	3	1,66666666666667	1	1	1	1,6	1	2,81818181818182
549	3,6	4,6	2,4	2,5	1,66666666666667	2,83333333333333	1,6	1,2	1,2	1,6	1	1,45454545454545
550	4,6	4,8	1,8	1,5	1	2,33333333333333	1	1	1	1	1	1,36363636363636
551	6,4	3,8	3,6	2,125	1,33333333333333	2	1,2	1	1,2	1	1	1,27272727272727
552	4,6	3,6	2	2,875	1,33333333333333	1,33333333333333	1	1	1	1	1	1,54545454545455
553	4,2	5,6	4,8	4,375	2,66666666666667	4	3	1	3,6	1,2	1,33333333333333	3,72727272727273
554	5,2	4,4	4,6	4,5	1,66666666666667	2,83333333333333	2,8	1,8	1,4	3	2	2,90909090909091
555	4,8	4,4	4,2	3,375	2,33333333333333	2,16666666666667	3	3	3	1,8	4	1,90909090909091
556	4,8	4,4	2,6	3,875	1,33333333333333	2	2,4	2	1	3	2,33333333333333	1,72727272727273
557	5,2	5,8	4	5,625	2	2,16666666666667	1	1,2	1	1,6	1	2,36363636363636
558	6	4,8	3,2	3,25	2	2,33333333333333	1	1	1	1,2	1	2
559	5,6	4,8	1,6	2,75	3,33333333333333	2,16666666666667	1	1	1	1,6	1	2,45454545454545
