# Supplementary material for: Validation of the Argentine version of the epistemic trust, mistrust, and credulity questionnaire
Source: PLoS One. 2024 Oct 3;19(10):e0311352. doi: 10.1371/journal.pone.0311352 (PMC11449354; doi:10.1371/journal.pone.0311352)
Supplement: S3 Table — (CSV) [file pone.0311352.s004.csv]

ID	Trust_T1	Mistrust_T1	Credulity_T1	Trust_2T	Distrust_2T	Credulity_2T
1	5,4	4	2	5,2	4,2	2,2
2	2	3	3	3,6	5	5,2
3	6,4	4	1,6	6	4,2	2,6
4	6	4	4	7	4,6	1
5	4,4	4,8	5,2	4,2	6,2	3,8
6	5,6	4,6	1,8	6,2	5	2,2
7	5	4,4	3,8	5,4	4,6	4,2
8	6	5,8	3,2	5,8	5,8	3,6
9	6,8	2,6	2,2	6,8	4	2,4
10	4,2	3,6	1,8	4,4	4,8	3,4
11	4,6	4	4,4	5,8	6	3,2
12	5,4	3,8	3	6	3	4
13	4,2	4,6	4,4	3,4	3	3,4
14	2,4	2,4	2,4	4,8	5,4	5,2
15	3,4	5,4	2,8	3,4	5,2	2,2
16	3,6	3,2	3,2	5	5,6	6,2
17	4,2	5,2	2,6	4,4	4,8	2,2
18	4,8	4	3,4	5,2	4,4	3
19	6,4	4	4	6	4,2	3,6
20	4,8	3	2,6	5	3,6	2,6
21	5,2	5	4,8	5,2	4,4	5,2
22	5,8	4,2	5,2	5,2	3,2	5,6
23	5,4	3,6	2,2	5,2	3,6	1,4
24	6,4	5,6	5,2	6,6	6	5,8
25	6,4	6,4	6,2	6,4	6,6	5,8
26	3,4	5,6	3,4	3,6	5,8	4
27	6,2	2,8	3,4	4,6	4	3,4
28	4,4	6	1,8	4,2	5,6	1,2
29	4,2	5,2	4	4,6	5	2,8
30	4	3,8	3,8	4,4	4,4	3
31	5,6	5	3,8	4,8	3,6	4,8
32	5,6	4	2,2	5,4	4,6	2,4
33	6	4,2	3,4	6	4,4	3,4
34	5,4	5,8	3,6	6	5,8	3,2
35	5	5,4	5	3,8	4,2	2,2
36	5,6	4,4	3,8	5,4	4	4,2
37	4,6	4,6	3,6	3,2	3,4	4
38	6,6	4,4	4	6,8	3,8	3,4
39	7	4,8	2,2	5,6	5	3,2
40	5,8	5,4	4	5,6	6,2	1,4
41	4,6	4,4	4,6	4,8	4,6	4,2
42	4,8	2,8	2,6	4,4	3,6	3,6
43	4,2	6,2	3,6	3,2	7	3,8
44	6,8	4,4	5	6,6	4,6	5,2
45	5,8	3,8	2,8	5,8	3	3
46	4,6	3,6	2,6	4,4	4,2	3
47	1,2	1,2	1,6	3	3,2	3,6
48	2,2	4,8	1	1,6	3,4	2,2
49	4,6	3,8	3,4	4,6	2,8	2,6
50	5,2	5	4,4	5,2	5,4	5
51	2,6	3,8	1	3,6	4,2	1
52	4	4	2	4,2	3,6	2,2
53	4,2	5	4	4,6	5	2,4
54	5	3,4	2	4,6	4	1,8
55	5,4	3,8	1,4	6	3,4	1,8
56	5,2	5,4	2	3,8	5,2	2,4
57	4,6	4	4	4,2	3,8	3,8
58	4,2	3,6	2,8	4,2	4	3,4
59	3	3	3	4,6	4,8	4,4
60	4,6	5	2,2	5	4,4	2,4
61	5	5,4	3,4	5,4	4,8	3,8
62	2,8	5	2,2	2,8	4,6	2,2
63	2	3,2	1	3,6	3,4	1,6
64	4,8	4	3	4,8	4,4	3
65	5	5,6	3,8	4,6	5,6	5,2
66	3,8	4,4	3,8	4,8	5	6,4
67	4,6	6	2,2	4,6	5,6	2,8
68	5,8	4,4	4,2	5,6	4,4	3
69	5	4,8	3,8	5,2	4,8	3,2
70	6,6	4,8	5,8	5,4	3,6	5,4
71	6	5	2	5,2	5	2
72	5,4	4,2	6	5,6	4,2	6
73	6	4,6	2,8	5	3,4	2,8
74	5,8	3,4	3,8	5,4	3,8	3,4
75	4,8	6,2	2,8	4,6	6	2,2
76	5,2	4,4	3,4	5,4	4,2	3,6
77	5,2	4,6	2	5,4	5,2	1,8
78	2	2	2	1	1	1
79	5,6	4	1,6	4,6	3,6	3,4
80	5,4	4	3,2	5	3,8	3,2
81	3,8	3	1	3,8	3,4	2
82	6	3,2	1,8	5	1,4	1
83	6,2	4	1,4	4,4	3,6	3,2
84	2,4	4	1,4	3,2	3,4	1,4
85	4	3,6	4	4	4	3,6
86	7	5,8	6,4	7	7	7
87	4	4,4	2,4	4,2	4,6	3,2
88	5,8	4,6	2,2	5,4	4,2	2
89	5	4	3,4	4,2	3,4	2,8
90	5,2	5,4	5,2	5,2	5	4,4
91	6,2	4	3,4	5	3,2	2,6
92	5,2	4,4	4,2	5	4,8	4,6
93	6	5,6	4,2	6	5,6	6
94	5,2	5,4	3,6	4,8	5	3
95	4	4,6	4,2	4,6	4,4	4,6
96	4,4	3,8	2,8	4,4	3,8	2,2
97	5,6	3,8	3,6	5,4	4,2	3,6
98	4,6	4,6	2,4	4	3,8	2,8
99	5	4,4	3,8	5,4	4,4	4,2
100	4,6	5,4	2,6	4,2	4,4	2
101	5,4	5,6	6,2	5	5,4	2,6
102	5,6	5,6	2,8	4,6	5	3
103	4	3,4	2	4,6	3,2	2
104	4,8	4,2	3	5	5,2	5
105	5,6	4,4	4,6	6,2	4,6	3,8
106	3,8	3,4	2,4	4,2	3,4	2,6
107	6	3,6	2,4	6,6	3	2,4
108	5	4	2,8	4,8	4	3,4
109	3,8	2,6	1,2	4,8	2,8	1,8
110	4	3,8	3,8	3,6	3,8	3,8
111	6,4	5,2	4,6	6,4	5,6	5,4
112	4,6	1,6	1	5	2,2	1
113	5,6	5	4	6,8	3	2,8
114	6,2	4,6	2,2	6,2	4	1,8
115	5,8	3,8	3,2	5,6	2,8	2,2
116	3,2	3,2	3,6	5,6	6,2	5,4
117	5,2	2,8	3,4	5,6	5,2	3,6
118	6,4	7	5,2	7	2,2	2,2
119	4,6	5,2	2,6	5,6	5	3,2
120	6,2	4,8	2,6	6,2	4,2	2,8
121	4,2	4,4	2,2	4,6	5	2,2
122	4,4	3,8	2,4	4,2	3,6	3,8
123	5,4	3,8	2	5	4,2	2,6
124	5,2	4,2	3,4	5,2	4,8	4,2
125	6,8	3,4	4,2	6,8	3	4
126	4,2	4,4	3,6	4,2	4	3,4
127	4,8	2,8	3,6	5,2	2,2	2,4
128	4	5,2	2,2	3	4,6	2,6
129	7	6,8	6,8	1	1,2	1,2
130	6	3,2	2,6	5,4	4,6	4,4
131	7	6,6	5,8	5,2	4,8	3
132	5,4	3,6	4	5	4,6	3,4
133	5	4	4,2	4,4	4,6	3
134	5,6	4,8	3	5	5,8	4,4
135	4,6	4	4	4,6	3,8	4
136	3,8	5,8	1	2,4	4,6	1,8
137	4,6	5,2	3,6	4	4,6	4,8
138	4,8	5,6	3,8	5,4	5	4
139	4,4	4,6	2,4	5,2	3,8	2
140	5	3,8	3,4	6,2	5	4,2
141	6,8	4,6	4,4	5,6	5,4	5,2
142	5,8	4,4	4,4	5,8	4,4	3,8
143	4,4	4,2	3,2	4,8	3,4	3,4
144	4,8	4,4	4,6	4,6	4,2	3,8
145	6,8	6,6	6,4	5,8	5,2	5,6
146	4,4	3,4	2,6	4,8	3,2	2,6
147	3,4	4	4	4	4	4
148	6,2	5,8	6,2	6,2	6,6	6,8
149	1,8	5	1,4	3,6	4	1
150	5,8	4,2	3,2	5,2	3,8	1,8
151	6,2	4	3,2	6,6	3,4	3,2
152	4,8	4,4	3,8	5,4	4,2	3,2
153	5,6	5,8	3,2	5,4	3,6	2,6
154	4,8	4	1,2	3,8	4,6	1,4
155	5	3,2	1,2	4,6	3,8	1,6
156	5	4,8	2,2	5,4	5,4	1,6
157	5,2	5,4	4,8	5,4	4,8	5,4
158	4,8	3,8	2,6	5,2	4,2	2,4
159	5,2	3,8	1,8	6	4,2	2,6
160	4,8	5,8	4	4,8	5,8	3,8
161	6	5,4	4,8	6,2	5,6	5,4
162	4,8	5,4	5,2	4,6	6	3,4
163	6	4	3	6,6	3,2	3,2
164	5,2	4,8	3,6	5	2,6	2,4
165	6	3,4	3,6	7	3	2,8
166	3,8	5,4	1,8	4,6	5,2	5
167	5,4	5	4,2	5,4	5,2	4,2
168	4,2	4,4	2,8	4,6	4,8	3,2
169	5	4,6	3,2	5,6	3,8	4
170	3,8	5,4	5	3,6	3,6	2,4
171	4,8	5,6	5,6	4,2	5	5,4
172	5	5,8	1,6	3,6	5,8	1,8
173	5,6	2,8	1,4	5,6	3	2
174	5,8	5,6	2,8	6	4,2	3
175	5,6	4,2	2,2	5,6	4,4	2,2
176	3,4	5,8	2	1,4	3,4	1
177	4	6	5,6	4,4	5,2	5
178	6	6,6	5,4	6,2	6	6,4
179	4,2	5,8	3,6	6	6	3
180	5,6	2,4	2,4	4,6	4,4	2,4
181	6	5,2	4,2	5,8	4,6	3,6
182	5	4,8	1,6	5,4	3,2	2,6
183	6,2	3,4	3,8	4,2	5	4,4
184	4,6	4,8	2,8	4	4,2	3,8
185	3,4	5,4	4	4,8	5,4	4
186	4,4	4,2	2	3,8	4,2	2,4
187	5	4,2	4,4	4,4	3,6	4,6
188	5,2	4,4	3,6	5,4	4,4	3,6
189	4,6	1,6	1,4	4,4	1,6	1,6
190	4	4,2	1,4	5,2	4,6	1,4
191	6,2	6,2	4,4	5,6	5,4	4,8
192	5,8	4,6	4,4	5,6	3,8	5,2
193	3,2	3	2	4,8	4	1,6
194	5	4,8	3,4	5,6	4,8	2,8
195	2,2	4	2,8	3	2,4	2,4
196	6,2	3,2	4,4	6	3,6	5,4
197	6,6	4,4	4,4	6,6	4,4	5,4
198	4,8	3,2	2,4	5,6	5,6	1,6
199	5	4	2,8	5,4	4,2	2,2
200	6	3,8	3,2	5,2	4,6	2
201	5,4	3	4	4,6	5	4,6
202	6,6	5	4,6	6	4	4,2
203	4,2	4,6	3,6	4,2	5,6	3,6
204	5,2	5	4,8	4,6	5	5,6
205	4,6	5,2	4,4	4	4,8	3,8
206	7	3,2	2,8	6,2	3,2	1,8
207	4,6	4,2	4,2	4,6	4,6	4,8
208	6,6	5,2	1,8	5,6	5,2	2,2
209	5,8	3,6	2,4	6	3	2,6
210	6,2	5,2	4,2	6,4	6	4,6
211	4	3	1,6	5,8	3,4	1,8
212	1,4	2,6	1	2,6	4	2,2
213	5,4	4,6	3,4	7	4,6	4,4
214	6	4,8	5	4,8	5	5,2
215	4,6	2,8	1,8	4,2	2,4	2,2
216	3,8	3,4	3,4	3,8	4	4,8
217	4,8	3,6	3,4	5	4	2,8
218	4,8	5,6	3,4	4,4	4,6	3,8
219	3,6	6	4,6	3,2	5	5,2
220	6,2	5,2	5,6	6,4	3,4	2,4
221	3,8	4,8	4,2	3,8	4,8	4,2
222	3,4	6	2,2	2,8	6,2	3,2
223	3,8	4,4	2,4	3,2	5,2	2,8
224	3,8	3,8	2,4	5	4	3
225	1,8	1,4	1	3,6	4,6	2,8
226	5,4	5	4	4,8	4,8	4,6
227	4	4	4	4	4	4
228	5	5,2	2,8	3	5,4	3,8
229	5,4	5,8	4,8	5,6	5,8	6,2
230	4,6	4,8	3,6	4,4	4,2	3,8
231	5,2	3,4	2,4	5,2	5,2	2,2
232	5	5	2,8	5,4	5,2	3,4
233	3,2	3,2	1,6	5,8	4,6	2
234	5,6	4,2	3,4	5,2	4,2	3,6
235	4,8	5,6	4,2	4,4	5,8	4
236	5,2	4,6	3,6	5,4	4,6	4
237	4	4	4	4	4	4
238	5	3,4	3,6	4	4	4
239	4,6	3,2	1,6	4	4	2
240	4,8	4	1,4	5	3,8	2
241	3,8	5	4,4	4,4	5	3,8
242	2,4	5	1,6	3,4	5	1,6
243	3,6	4,6	3,4	4,6	4,8	3,6
244	6,2	4,8	2,4	4,8	4,2	2
245	5,8	4,2	1,8	6,4	3,4	3,8
246	4,6	4,8	4,4	3,8	3,8	4
247	4,4	6,2	2,4	4,6	5,8	3,6
248	4,8	4,6	4	4,6	4,2	4,4
249	4	3,8	1,6	3,4	2,2	2
250	4,6	3,6	3,2	5,2	3,4	3,8
251	6	3,8	5,2	5,4	4	5,4
252	4	4,8	2,4	4,8	5,2	3,4
253	4,8	4,8	2,2	4,4	5	2,4
254	4,6	3,6	2,4	4,4	4,8	3
255	3,2	4,6	5	3,8	5	4,6
256	4,4	4,4	2,4	4,2	4,2	1,4
257	4,4	4,2	2,2	6,2	5,8	2,8
258	5	4,6	3,6	5,6	4,8	5,6
259	5,6	5,4	2,4	3,6	5,2	1,2
260	6,4	5	3,6	6	5,8	3,8
261	3,8	4,2	2,4	4,6	3,4	3,8
262	4,6	3,8	2,8	5,6	4,2	4
263	6,6	4	3,2	6,4	4,8	3,8
264	5,8	4,2	2,2	6,4	3,8	2
265	3,8	6,8	6	4,2	6,4	5,8
266	6	4,8	2,6	4,8	4,6	1,8
267	6	3	3,4	5,8	3,2	4
268	6,6	4,6	4	6,4	4,8	4
269	5,2	4,6	1,6	4,8	4,2	3,2
270	5,2	4,8	4	5	4,8	3,2
271	6	4,2	3,4	6,2	3,2	2,4
272	5,2	4,4	4,2	6	5,2	4,4
273	5,8	4,4	2,8	5,8	3,6	1,8
274	6,8	2	2,6	6,2	2	3,4
275	5	4,6	3	4,6	5	4
276	5,2	3,4	3,4	5,8	4	5,2
277	7	4,6	4,2	5,2	5,2	4
278	4	4	4	4	4	4
279	6	3,4	4,8	6,2	4	5
280	4,6	4,6	2,6	4,2	4,2	2,8
281	5	4,2	2,8	6,2	4,4	3
282	4,6	3,2	1,6	3,8	4,6	1,8
283	4,6	4,4	3	4,4	4,4	3,2
284	6	5,4	5,6	4,4	4,6	5,4
285	4,2	4,4	2,6	4,8	5,2	1,8
286	6,4	2,8	2,6	6	2,8	1,8
287	4,6	4	2,6	5,6	3,6	2,8
288	6,2	3	1,8	4	3,4	2,8
289	4,2	3,6	2,4	6,2	3,4	3,2
290	6	4	3	5,4	4,4	3
291	5,6	3	2,8	6,4	3,2	3,4
292	6,4	4,4	5,4	6,8	3,6	5
293	5,6	3,4	1,6	5,8	4	1,2
294	4,8	4,8	4	5,4	5,2	3,8
295	5	3,4	2	4,8	3,4	2,2
296	5	4	2,2	4,8	3,4	3,4
297	5,6	4,6	3	5,6	4,2	5,2
298	4,6	4,8	1,8	4,2	4,8	1
299	6,4	3,8	3,6	6,6	2	2,2
300	4,6	3,6	2	5,4	3,6	3
301	4,2	5,6	4,8	4,4	4,6	3
302	4,8	4,4	4,2	5	5,4	5,2
303	4,8	4,4	2,6	4	3,6	2,8
304	5,2	5,8	4	5	5,6	3,6
305	6	4,8	3,2	5,4	5,4	4,4
